# Supplementary material for: Reconstruction of a Soil Microbial Network Induced by Stress Temperature
Source: Microbiol Spectr. 2022 Aug 16;10(5):e02748-22. doi: 10.1128/spectrum.02748-22 (PMC9602341; doi:10.1128/spectrum.02748-22)
Supplement: Supplemental file 1 — Data Set S1. Download spectrum.02748-22-s0001.xlsx, XLSX file, 0.5 MB [file spectrum.02748-22-s0001.xlsx]

## Sheet: abundance(30℃)
	L1	L2	L3	L1 (Std.Dev)	L2 (Std.Dev)	L3 (Std.Dev)
0	3.94046e+07	3.77436e+07	543468	3.74671e+06	721763	65154.5
0.5	3.97818e+08	3.09003e+08	8.68656e+06	2.78088e+07	2.66843e+08	401823
1	6.25396e+08	4.63596e+08	5.83393e+06	4.33669e+07	3.09341e+07	970515
1.5	9.63072e+08	2.62939e+08	3.50301e+07	4.13878e+07	1.96975e+07	2.83045e+07
2	4.66175e+08	5.85615e+08	7.80732e+06	1.05146e+08	2.98581e+07	703783
2.5	7.76336e+08	8.60095e+08	5.48652e+06	4.6051e+07	1.13266e+08	178115
3	8.55208e+08	7.85699e+08	9.64477e+06	6.70217e+07	8.93158e+06	2.06546e+06
3.5	9.1873e+08	7.13028e+08	2.07763e+07	6.12455e+07	2.40773e+07	803688
4	7.13079e+08	9.6314e+08	1.28192e+08	5.31048e+07	2.25362e+07	4.28283e+07
4.5	8.10747e+08	5.53025e+08	8.96641e+07	3.25943e+07	4.31307e+07	5.68061e+07
5	3.75666e+08	3.05708e+08	4.35044e+07	7.71752e+07	4.42196e+07	2.6839e+07
5.5	3.70986e+08	2.93188e+08	3.34016e+07	1.64929e+07	3.33624e+07	2.44291e+06
6	3.44753e+08	1.96351e+08	3.97645e+07	3.06816e+07	2.27957e+07	4.37571e+06
6.5	1.4663e+08	2.31231e+08	4.67904e+07	3.39856e+07	5.16052e+07	8.26621e+06
7	2.44964e+08	3.20513e+08	2.29684e+07	3.68615e+07	3.27853e+07	1.68373e+06
7.5	9.79338e+07	1.41146e+08	1.80042e+08	1.5148e+07	6.94969e+07	9.20977e+07
8	5.43354e+07	7.90874e+06	2.07264e+07	8.98089e+06	3.42446e+06	1.46589e+06
8.5	2.09804e+07	2.38843e+06	1.17796e+08	664123	327574	6.09266e+07
9	1.88524e+08	1.84522e+06	6.67532e+07	6.26061e+06	395845	1.24789e+07
9.5	2.89492e+08	3.17165e+06	1.96593e+07	2.27379e+07	1.21325e+06	1.15387e+06
10	1.12134e+08	3.42193e+06	1.4777e+07	3.12465e+06	266963	1.3301e+06
10.5	2.69467e+08	3.26409e+06	3.4402e+07	2.11963e+08	2.53373e+06	1.11004e+07
11	1.06618e+08	2.86717e+06	1.16153e+08	5.35119e+06	693275	5.62921e+07
11.5	1.60983e+08	1.37416e+06	8.93243e+07	1.58135e+07	494580	1.18689e+08
12	5.10207e+08	4.11285e+06	3.14239e+07	2.7683e+07	1.02793e+06	1.79401e+07
12.5	3.84871e+08	4.14485e+06	7.62904e+07	8.83755e+06	904906	6.00572e+06
13	3.8455e+08	2.53757e+06	2.54125e+07	4.86647e+07	1.05347e+06	7.78803e+06
13.5	5.96355e+08	1.8467e+06	7.82078e+07	1.53664e+07	478951	5.31076e+07
14	3.00378e+08	5.53562e+06	1.40885e+07	7.67686e+07	359598	3.83343e+06
14.5	4.89207e+08	2.23355e+06	8.68688e+07	2.84018e+07	494576	4.64813e+07

## Sheet: abundance(37℃)
				H1	H2	H3	H1 (Std.Dev)	H2 (Std.Dev)	H3 (Std.Dev)
			0	1.03441e+07	1.92609e+07	1.40865e+07	2.74652e+06	6.46925e+06	3.58721e+06
			0.5	7.33001e+08	9.29104e+08	1.45638e+09	2.09831e+08	1.98086e+08	4.94368e+08
			1	3.68519e+09	6.64545e+08	1.69013e+09	9.9449e+08	2.25395e+08	4.07997e+08
			1.5	1.4822e+09	3.72634e+09	2.07486e+09	3.61858e+08	8.52585e+08	3.29928e+08
			2	2.91459e+09	1.97876e+09	1.4413e+09	7.48179e+08	5.08825e+08	2.61933e+08
			2.5	5.18193e+08	2.27898e+09	1.04431e+09	2.13647e+08	5.26875e+08	1.36601e+08
			3	2.59751e+09	2.02609e+09	1.38979e+09	9.01064e+08	5.38462e+08	3.11776e+08
			3.5	2.03485e+09	1.85899e+09	9.73867e+08	3.7718e+08	2.32796e+08	3.181e+08
			4	6.22212e+08	2.15729e+09	1.61952e+09	1.49325e+08	6.32551e+08	3.33706e+08
			4.5	1.87123e+09	2.47271e+09	9.46865e+08	3.44388e+08	7.28918e+08	5.21609e+08
			5	3.13405e+08	2.07265e+09	9.20202e+08	9.38794e+07	6.0183e+08	3.07942e+08
			5.5	9.33315e+08	1.05391e+09	1.36898e+09	3.39917e+08	2.94054e+08	3.14654e+08
			6	2.04264e+09	2.06955e+09	1.14149e+09	4.68736e+08	3.64227e+08	2.57074e+08
			6.5	4.92807e+08	1.64407e+09	5.25286e+08	1.24084e+08	4.05617e+08	1.61469e+08
			7	6.12794e+08	1.05609e+09	5.64685e+08	1.84672e+08	1.81296e+08	1.22827e+08
			7.5	6.03202e+08	2.17952e+09	6.18463e+08	1.51712e+08	5.44952e+08	2.44329e+08
			8	6.2647e+08	2.53782e+09	6.69396e+08	1.84238e+08	5.38441e+08	1.88672e+08
			8.5	7.23604e+08	1.73293e+09	4.1061e+08	2.07017e+08	3.22531e+08	1.00216e+08
			9	8.45076e+08	8.03904e+08	7.14751e+08	2.62909e+08	1.91763e+08	2.159e+08
			9.5	4.5802e+08	2.61473e+08	5.32428e+08	1.5306e+08	7.69756e+07	9.87409e+07
			10	5.13321e+08	1.44998e+09	4.39066e+08	1.42242e+08	3.63222e+08	1.15203e+08
			10.5	2.26258e+08	8.37874e+08	3.91466e+08	1.39677e+08	1.6835e+08	9.46413e+07
			11	6.90326e+08	6.8189e+08	1.12529e+09	1.69698e+08	1.32169e+08	3.20085e+08
			11.5	3.99302e+08	4.1123e+08	1.89682e+08	1.28324e+08	1.10292e+08	5.83423e+07
			12	5.2276e+08	3.68969e+08	2.42773e+08	1.26036e+08	1.1357e+08	6.29226e+07
			12.5	1.82529e+08	8.08312e+08	5.34076e+08	5.59106e+07	2.17459e+08	1.69146e+08
			13	5.55316e+08	7.7851e+08	5.24782e+08	1.39553e+08	2.35035e+08	1.48785e+08
			13.5	6.84245e+08	1.22671e+08	4.906e+07	2.29969e+08	7.14849e+07	9.81897e+06
			14	8.29498e+07	8.53418e+08	4.92592e+08	2.87203e+06	2.12576e+08	8.30338e+07
			14.5	3.53533e+07	6.58819e+07	5.13968e+07	1.41182e+07	2.05064e+07	1.56428e+07

## Sheet: proportion (30℃＆37℃)
	L1D0	L1D0.5	L1D1	L1D1.5	L1D2	L1D2.5	L1D3	L1D3.5	L1D4	L1D4.5	L1D5	L1D5.5	L1D6	L1D6.5	L1D7	L1D7.5	L1D8	L1D8.5	L1D9	L1D9.5	L1D10	L1D10.5	L1D11	L1D11.5	L1D12	L1D12.5	L1D13	L1D13.5	L1D14	L1D14.5			L2D0	L2D0.5	L2D1	L2D1.5	L2D2	L2D2.5	L2D3	L2D3.5	L2D4	L2D4.5	L2D5	L2D5.5	L2D6	L2D6.5	L2D7	L2D7.5	L2D8
Novosphingobium	153	72	306	640	693	727	559	574	808	553	901	697	884	1347	1888	1174	3363	6688	6002	5781	7425	11383	10888	8429	14075	15540	17860	28082	30127	31074			1764	122	899	1130	1509	1192	958	1146	1142	1275	1317	1558	1336	1219	1843	1475	1109
Salmonella	37	28799	14959	13198	13330	11967	12227	10670	15894	10654	7505	2368	2104	1424	757	217	645	421	181	138	76	97	64	1633	100	63	15	33	15	15			93	58295	34756	26221	28614	23701	20272	23211	18537	11712	11104	7212	4492	4169	4738	3235	1972
Ramlibacter	274	454	1524	1795	2266	1982	1563	1593	2820	2608	3831	3238	3578	4156	3797	2872	5409	8957	7735	5570	7380	9588	7524	5784	7418	7877	6740	8073	8585	10632			1986	1379	3307	4514	3445	3340	2709	3177	4407	5659	6679	7351	8583	9585	9242	7240	5242
Acinetobacter	7	179	369	256	386	408	362	581	942	1059	1737	716	809	851	556	411	717	611	662	511	547	284	355	370	362	320	368	248	285	122			57	641	1475	1244	955	840	786	1345	1888	1902	2442	1567	1323	939	988	953	401
Cupriavidus	33	1069	3792	2947	3079	2837	2224	2579	3424	2708	3140	2884	2512	2527	4123	2034	4326	3668	3019	2752	2441	4588	2261	1874	1994	1370	1183	905	998	579			272	3374	9409	5909	7160	5806	4559	5582	6129	8195	6988	8713	5860	4740	4154	2553	1484
Pseudomonas	308	15495	15670	14814	18303	16126	14599	13495	12388	7068	7229	4753	4257	4197	3788	2101	4757	5386	3968	3221	2819	3172	2022	2628	1097	1038	635	662	568	624			875	36999	32547	24868	30635	25720	22100	25373	26354	24831	21138	15930	7610	6513	5873	3657	2145
Gp6	8493	1337	364	300	473	518	428	581	1079	954	1440	1726	1996	2129	3144	1758	3571	5727	5947	4622	4870	7629	5702	4045	4994	4293	3858	4364	4556	4585			19107	2442	802	738	844	744	779	1092	1548	2520	2622	3982	3812	6027	6292	4768	4939
Lysobacter	205	902	3499	3092	3675	3383	2209	2409	3029	1168	1046	951	814	735	782	456	928	903	773	628	532	563	437	687	410	310	238	169	171	172			839	2317	7682	5890	6655	5591	4650	4861	2912	2157	1318	1789	1200	1106	927	473	264
Gemmatimonas	5373	681	306	281	630	822	690	954	1564	1056	1699	1775	1735	1650	1623	673	1616	2303	2241	1887	1920	2561	2159	1614	1898	1818	1521	1867	2048	1925			10941	1783	569	777	979	1211	1290	1812	1978	2761	2838	4866	4590	4929	5528	4076	2400
Chitinophaga	61	96	650	1163	1991	1774	1720	1767	2117	1546	2071	1274	1304	1331	1350	719	1213	2029	1407	974	981	810	499	491	253	213	178	162	132	119			196	182	1570	2750	2859	2549	2190	2593	2325	2273	3228	2727	1718	1401	1513	1021	411
Pedobacter	98	220	1824	3113	5343	5109	5175	5173	6525	4478	6648	3507	4022	4202	2869	2515	4241	6102	5425	4326	4294	4285	3845	3692	3279	3446	3048	2725	2576	1894			714	430	5456	8382	9920	9579	7227	9266	10066	8978	15220	11285	9130	7078	8743	7028	3515
Flavisolibacter	52	4	23	96	260	276	352	367	456	436	810	562	764	999	1217	1017	2839	4157	4290	3777	4619	4512	5106	3788	4538	3645	3593	2570	2245	1390			433	36	77	318	435	495	411	543	677	840	1617	1320	1457	1333	1820	1458	821
Bacillus	2	16373	4245	2206	1304	199	155	85	103	103	112	120	118	156	134	159	444	149	250	201	236	108	180	174	225	164	198	127	94	100			90	32252	6285	8022	707	171	103	106	162	216	406	290	182	202	332	194	76
Sphingomonas	1117	461	1222	1177	1314	1256	988	1083	1575	1149	1314	1140	1148	1088	1359	697	1522	1873	1627	1470	1559	1806	2413	1579	1824	1362	1355	1204	1342	973			3422	1097	3002	2439	3278	2705	2398	2672	2947	3158	2657	3517	2530	2088	2262	1296	927
Pseudoduganella	98	956	2942	2082	2994	2356	2259	2207	2747	2442	3418	2998	3478	4128	4835	3584	7082	10619	7222	5425	6450	7454	4766	3297	4137	4303	3915	3266	4035	4384			835	3056	6473	5606	3743	3572	3342	3968	3729	5584	5390	5593	4092	3532	2303	1141	508
Bdellovibrio	4	1	1	3	1	4	41	604	3857	5425	12468	7699	7715	6960	2658	3395	6909	3278	5042	4472	4248	1527	3423	2962	3022	2849	2912	2036	2546	847			500	0	3	1	3	2	47	424	2418	8050	20721	16859	14139	10300	10295	8268	3532
Spartobacteria_genera_incertae_sedis	965	130	52	72	213	430	672	1326	2709	2138	2845	2088	2029	2310	2673	1586	3696	2477	2811	2444	1954	1889	1826	1269	1398	1136	1003	902	945	562			2233	97	118	149	283	554	1176	2878	4758	5531	5299	6017	4457	4462	3776	2357	1833
Massilia	53	247	1620	1421	1720	1440	1265	1375	1978	1647	1652	1442	1371	1344	1324	864	1997	2892	2061	1519	1157	1475	919	670	847	450	424	333	268	348			277	823	3284	2656	3084	2506	2041	2414	2620	3470	2999	3274	1738	1372	1018	402	274
Acidovorax	142	179	740	615	834	712	665	669	1095	1056	1582	1585	2029	2408	2372	2246	5523	8121	6066	5502	6861	7833	5512	3195	3120	2553	2316	1869	1736	1799			728	376	1762	1568	1746	1484	1245	1464	1817	2751	3701	3814	3155	3031	3313	1868	1560
Sediminibacterium	82	22	33	155	316	292	347	307	501	581	1329	902	1348	1567	1468	1044	2241	3699	3482	2676	3423	3457	3231	2877	4177	5105	5071	4449	4926	4113			404	83	71	342	343	457	336	432	653	1027	2647	2222	2881	3022	3779	3314	1521
Flavobacterium	119	268	3435	4246	5851	4972	5355	4866	5182	2844	4029	1891	1791	1584	1118	745	1152	1294	849	640	627	556	410	1009	395	284	265	219	281	181			214	726	10298	13294	9480	9774	6585	7931	7002	6364	10584	5907	3783	2510	2123	1675	576
Dyadobacter	19	3	275	1008	1014	790	786	893	956	841	1542	1147	1473	1918	2789	1046	2295	3770	1889	1540	1537	1884	935	616	455	275	152	161	146	55			132	20	749	2824	2250	1923	1407	1966	1917	2372	4348	3860	3163	3524	5310	3966	2439
Reyranella	353	71	20	40	86	102	100	139	269	346	501	541	666	988	1245	1074	2769	2128	3685	3161	3698	4072	4222	3037	3804	3521	3447	3557	4221	2775			1920	125	106	125	181	194	215	303	572	849	1149	1586	1764	2103	2367	1982	1352
Azohydromonas	39	13	34	27	38	36	18	32	70	51	59	58	94	128	204	142	552	845	752	627	843	1597	949	576	804	631	368	1013	795	830			144	17	45	49	55	63	55	80	83	127	76	120	123	169	173	91	88
Rhizomicrobium	314	35	8	17	50	83	139	222	545	628	977	924	1180	1237	1544	1133	2492	3330	3286	2650	2384	3029	2549	1474	1925	1661	1633	1350	1368	1396			1262	90	29	32	76	151	219	496	798	1423	2037	2920	2423	2514	2672	2014	1088
Subdivision3_genera_incertae_sedis	98	8	3	0	5	9	6	75	306	271	589	395	422	699	690	553	1302	2102	1548	1279	1627	1941	1426	1062	1110	1370	1154	777	949	1103			735	21	4	7	2	6	37	226	518	841	821	792	1123	1363	1317	1753	642
Peredibacter	30	0	0	0	4	1	13	127	1213	1982	3879	2211	2654	2210	756	1165	2089	1285	1906	1265	1591	632	1175	849	1008	988	803	440	495	493			81	1	1	1	0	7	52	686	3211	6145	12267	8264	7694	6004	5837	5252	1879
Paenibacillus	1	957	2645	1503	1906	647	357	167	132	79	137	58	69	45	49	16	122	89	35	32	28	33	20	162	32	16	6	14	27	39			0	2231	6315	5299	2014	1049	504	235	150	149	190	92	80	61	103	52	26
Methylobacillus	0	0	0	9	10	14	17	34	104	213	616	682	869	1363	1441	1128	2406	4861	3332	2384	3007	4234	3287	2274	2675	3349	3167	2881	3614	3805			285	2	0	23	9	16	22	53	51	159	259	259	448	749	938	1147	1032
Caulobacter	304	325	1794	1761	2013	2048	1532	1478	2295	1186	1430	1148	986	938	712	357	693	965	845	623	538	548	698	706	448	476	349	444	421	320			470	668	4377	3648	4757	3647	3109	3508	3050	2759	2228	2673	1995	1673	1983	1288	727
Achromobacter	32	172	866	596	703	667	433	564	832	797	1139	1001	1117	1242	1579	1226	2024	1032	1283	1113	1003	1321	766	529	413	274	227	154	96	50			93	492	2540	1473	1627	1334	1107	1333	1560	2175	2784	2947	2035	1636	1595	796	476
Variovorax	114	249	782	772	1007	888	713	771	1252	1087	1273	1077	1064	1113	968	689	1244	1525	1057	710	691	790	394	410	309	268	294	187	176	224			376	881	2101	1707	1943	1633	1330	1734	1932	2617	2593	2548	1813	1605	1514	1057	708
Mucilaginibacter	132	28	299	815	1052	965	1135	910	1182	712	1263	762	830	941	662	717	1242	1407	1396	1210	1273	910	1041	852	714	817	902	704	728	561			236	12	624	1818	1893	1551	1308	1490	1745	1819	3413	2269	1783	1323	1737	1361	686
Saccharibacteria_genera_incertae_sedis	829	109	29	30	36	22	52	75	211	250	632	461	749	488	405	297	320	503	546	416	482	365	597	484	735	719	900	863	898	605			1653	113	68	63	55	55	32	49	59	92	339	286	262	263	344	252	211
Armatimonadetes_gp4	196	30	12	8	3	6	5	9	7	17	40	41	67	124	175	171	319	601	696	623	977	557	865	810	864	1065	897	739	912	688			219	11	5	18	17	14	7	5	12	25	27	60	103	312	388	373	118
Aquabacterium	131	11	0	8	4	14	13	9	17	8	23	15	32	71	95	87	355	625	480	393	623	987	950	661	865	1344	1419	1802	2641	5237			208	26	17	20	9	7	11	14	14	24	25	61	69	61	98	95	147
Phenylobacterium	315	38	109	197	374	455	316	361	607	409	450	474	397	421	528	267	645	712	571	471	356	478	390	258	322	230	323	181	235	182			538	39	241	306	659	723	712	824	896	1206	791	1121	803	655	626	440	257
Fimbriimonas	0	0	0	1	7	42	93	119	269	285	430	426	459	518	654	546	1162	1640	1502	1319	1103	1318	1297	942	1145	1054	1015	805	687	420			173	0	2	12	25	89	136	304	444	790	868	1271	1104	1136	1308	906	579
Gp3	24	6	2	1	1	5	6	12	26	48	137	166	306	498	440	646	1013	840	931	642	793	617	511	490	519	563	483	364	501	336			258	8	7	1	5	5	14	27	33	108	223	374	659	981	965	1422	451
Stenotrophomonas	151	1520	2468	2084	2708	2542	1790	2086	2055	252	190	110	110	113	68	66	168	52	47	32	39	34	31	269	74	0	7	5	16	3			484	4146	5837	4201	4997	4289	3716	3998	1017	172	149	147	90	94	129	81	25
Pseudoxanthomonas	110	59	168	160	197	199	182	166	235	187	239	217	201	222	270	166	374	582	303	270	231	311	258	171	225	172	123	84	163	183			24	85	339	281	422	286	278	329	332	406	439	434	292	223	129	62	28
Erythrobacter	74	13	47	294	348	396	210	250	458	369	429	423	365	295	268	127	116	218	195	134	130	145	165	122	122	81	108	84	69	55			149	36	118	603	934	675	501	674	809	1031	743	1264	993	858	909	567	368
Enterobacter	19	1326	577	496	560	455	530	485	659	549	623	375	317	247	151	125	147	112	73	36	55	35	34	84	12	23	14	7	1	6			19	2900	1656	1234	1344	1076	911	1106	1004	1171	1140	803	376	265	277	233	117
Methylophilus	33	1	0	31	43	39	62	62	131	242	542	441	649	789	774	807	1749	3030	2355	1657	2026	1923	1596	969	1100	802	691	430	514	443			334	9	6	74	37	54	56	85	131	322	697	743	763	1002	1301	1502	1162
Sphingobium	74	28	102	316	446	452	458	446	612	507	547	478	499	493	555	302	962	1024	1007	847	796	967	843	464	559	421	275	286	229	245			264	33	247	666	1214	1047	809	1022	1088	1322	1054	986	606	442	577	319	349
Brevundimonas	52	217	1461	1326	1368	1474	1067	999	1562	525	563	507	491	455	472	246	728	819	729	577	426	544	463	525	371	315	247	355	248	218			300	374	3748	2231	3468	2656	2231	2582	1984	1229	1045	1338	941	897	1047	825	425
Aggregicoccus	59	0	0	0	0	1	1	8	36	100	262	262	376	640	1091	695	1310	2097	1419	1157	2016	3055	1768	1388	1467	1340	1033	807	1052	1457			115	29	0	0	0	0	2	13	78	429	834	1408	1689	1210	637	421	126
Burkholderia	757	304	232	183	235	170	135	170	244	193	298	207	197	220	194	209	383	310	196	168	178	200	77	80	125	89	73	39	48	39			109	720	418	317	378	282	265	306	323	396	423	461	304	321	310	205	114
Methylovorus	0	0	7	102	151	127	134	134	195	189	358	300	285	298	198	112	121	256	126	113	127	138	86	78	69	80	38	59	69	64			12	0	16	275	98	144	140	192	218	327	504	449	468	647	575	640	330
Labilithrix	0	1	1	0	0	0	0	1	1	0	0	5	0	8	21	36	95	139	187	270	438	836	1035	710	948	980	807	659	753	1178			141	0	0	0	0	0	0	1	0	1	0	5	12	13	31	32	11
Brevibacillus	0	5	7	3	1	0	0	0	0	0	0	0	0	0	2	0	0	0	0	0	0	0	0	0	0	0	0	0	0	0			0	27	10	11	6	5	3	4	1	1	4	0	1	0	1	0	0
Duganella	10	61	321	271	389	309	327	280	413	329	424	397	430	423	300	173	393	499	403	241	246	269	136	137	114	58	110	72	62	122			59	260	618	503	464	492	440	516	520	645	786	895	780	973	948	878	605
Devosia	207	147	252	255	237	158	110	155	184	248	361	368	382	354	469	247	854	544	710	420	455	490	411	288	291	214	182	142	175	127			257	344	840	582	548	344	272	293	415	881	822	1087	903	687	919	561	495
Nocardioides	532	169	100	54	59	50	47	59	49	67	122	124	79	128	61	132	185	248	234	192	247	204	166	160	161	143	138	140	119	172			906	490	221	135	136	100	95	102	149	231	128	240	224	243	156	109	78
Dyella	0	24	70	63	96	83	60	61	99	92	93	78	75	61	79	63	119	91	76	76	29	81	56	33	39	15	21	17	15	11			23	60	134	246	177	161	125	151	146	169	202	166	112	77	57	29	10
Rhizobacter	218	240	463	394	456	386	327	365	485	462	609	508	565	423	395	261	526	602	392	242	325	366	243	246	182	169	184	56	115	57			349	753	1172	765	871	755	657	774	884	1233	1071	1008	494	352	288	155	47
Armatimonadetes_gp5	55	13	4	2	5	4	13	22	48	47	64	50	58	45	81	45	116	147	203	154	259	235	259	175	375	321	437	567	717	649			164	76	15	12	13	25	34	47	63	122	242	173	94	83	74	72	32
Arthrobacter	3	914	359	201	222	199	159	191	243	208	309	277	273	340	237	223	355	348	414	362	250	271	277	254	265	214	210	201	176	384			0	1774	988	507	445	345	261	362	526	632	580	775	597	652	483	436	262
Rhizobium	88	642	604	302	245	195	144	144	195	195	318	224	277	290	177	198	427	272	269	234	262	183	244	190	158	117	101	145	97	53			225	1313	1972	852	644	532	372	441	548	679	793	838	547	425	488	321	193
Microvirga	8	38	96	98	81	62	29	36	52	25	45	32	53	53	92	36	79	109	75	60	53	50	32	39	70	50	22	39	17	16			11	186	352	268	242	106	101	88	140	115	88	107	120	90	84	21	32
Lacibacterium	285	29	18	15	24	25	37	25	55	50	60	93	92	91	138	81	91	222	241	151	230	246	163	146	165	201	188	98	133	116			610	65	50	36	33	44	39	47	71	110	161	198	236	292	377	265	241
Ensifer	49	197	220	127	132	124	58	67	111	111	192	190	194	219	134	242	417	121	249	242	187	136	185	162	147	118	59	89	67	93			101	664	773	443	504	392	299	388	364	641	722	819	429	278	284	185	114
Chthonomonas/Armatimonadetes_gp3	384	30	6	7	13	7	15	10	15	5	24	19	18	22	51	23	81	109	70	88	72	71	25	64	54	81	67	110	119	174			512	58	17	8	12	13	11	6	13	11	26	31	15	75	51	38	41
Roseateles	0	95	200	208	191	198	156	156	246	104	71	54	46	23	11	6	28	17	12	1	19	6	1	31	12	5	1	0	0	1			0	337	463	461	387	375	290	372	253	186	149	109	129	92	106	67	28
Sphingopyxis	32	51	199	261	308	269	269	276	383	278	366	269	254	244	332	181	413	486	456	328	322	340	312	199	195	183	151	90	121	131			33	104	505	526	724	577	453	641	607	753	673	733	473	411	374	252	164
Streptomyces	18	605	373	152	151	123	75	72	76	50	88	24	21	43	8	9	30	23	3	4	0	3	1	26	0	0	1	0	0	1			3	2363	558	649	403	252	192	192	243	172	76	65	38	25	24	14	6
Opitutus	27	1	0	0	2	5	7	12	14	21	53	55	81	160	155	170	329	559	381	399	447	685	493	355	447	481	499	369	399	600			76	0	4	2	4	5	9	13	14	32	84	114	159	312	378	430	87
Rhodopseudomonas	30	15	1	5	3	0	4	2	2	6	5	7	7	6	4	6	20	59	16	18	12	9	12	11	1	7	10	4	3	4			81	29	11	6	8	11	3	8	11	7	11	22	15	7	11	12	5
Prosthecobacter	16	2	0	2	2	36	98	180	284	223	384	323	363	391	483	155	497	601	415	302	215	333	196	131	128	60	53	53	59	78			48	0	2	0	7	42	160	322	437	602	774	911	652	712	723	590	433
Dongia	188	20	22	24	28	39	29	46	52	67	132	102	185	185	232	139	402	469	381	291	292	368	333	164	78	90	95	75	40	61			338	46	24	28	56	49	37	73	87	183	193	302	254	338	296	201	197
Comamonas	2	80	348	323	395	375	346	310	540	508	622	531	586	530	248	139	206	238	198	107	71	99	61	61	69	38	41	28	13	11			0	152	821	656	624	564	481	540	635	769	1393	978	804	886	975	719	341
Polaromonas	59	68	202	212	263	226	131	160	281	278	370	350	348	281	226	87	276	223	172	129	131	149	121	134	96	120	139	115	118	116			247	226	486	380	429	349	261	315	401	503	538	691	624	658	664	413	326
Piscinibacter	1	2	1	3	8	2	2	1	6	5	15	16	23	37	37	23	91	159	108	91	115	182	121	136	143	175	202	75	139	148			20	0	2	1	1	8	8	9	11	17	10	32	36	44	47	16	29
Gp7	1063	132	56	36	26	45	23	24	48	73	66	57	62	68	65	29	48	65	55	33	54	45	54	54	47	0	17	35	28	42			2611	446	111	71	89	55	59	74	78	146	132	183	135	169	159	117	82
Nubsella	0	0	42	85	134	150	154	168	149	27	47	42	23	42	36	16	26	74	37	18	21	18	46	81	34	18	14	32	20	13			0	0	250	286	348	369	311	410	180	70	94	97	99	82	97	77	30
Gaiella	1435	107	28	22	36	18	20	17	28	35	35	35	47	42	34	21	51	84	19	31	15	30	39	17	20	19	1	12	10	33			3076	286	56	53	45	32	33	41	54	76	52	79	90	98	95	58	25
Terrimonas	238	44	22	36	53	88	123	106	121	127	247	163	211	241	180	149	371	453	308	237	308	254	256	191	207	257	239	130	170	128			546	19	47	81	96	108	103	160	169	224	615	398	286	249	201	126	59
WPS-1_genera_incertae_sedis	67	7	0	1	3	1	2	1	22	9	30	16	40	41	69	48	49	68	60	43	27	66	48	30	48	12	10	12	3	16			101	11	0	2	0	1	2	4	13	34	51	32	41	69	84	49	26
Hydrogenophaga	6	1	11	13	25	28	35	40	63	84	106	162	197	303	440	367	1184	1552	1256	933	994	918	549	250	198	151	123	64	65	99			32	1	22	40	55	60	55	84	87	145	129	143	102	89	118	74	54
Bradyrhizobium	169	56	52	54	78	71	41	66	110	99	140	126	151	149	87	137	410	130	396	317	264	145	349	225	268	151	82	129	108	44			481	122	183	193	225	181	139	169	195	311	247	388	309	273	242	131	115
Chryseobacterium	1	215	485	393	671	519	622	484	362	111	68	28	27	26	20	15	1	9	7	4	1	7	0	37	7	0	0	0	6	1			13	795	1690	1187	1059	932	668	627	310	160	145	90	54	28	30	11	12
Pelomonas	10	4	47	37	58	57	33	37	65	52	77	66	86	107	109	76	242	287	283	211	347	306	275	189	234	199	169	157	218	155			67	53	88	109	79	79	62	94	103	120	116	133	156	161	83	75	22
Fictibacillus	0	1693	205	90	42	57	58	17	14	8	8	4	4	3	1	6	0	1	9	14	0	0	6	19	7	0	5	5	5	1			21	3082	652	337	81	62	42	17	7	16	7	14	5	5	22	0	3
Delftia	11	59	229	233	283	251	218	188	370	313	450	376	362	285	165	133	110	191	152	79	65	57	33	58	16	8	2	2	0	1			18	144	520	493	525	511	387	487	524	603	705	704	498	527	539	305	251
Terrabacter	38	398	142	102	128	101	71	83	122	85	116	134	97	101	56	76	153	89	118	104	52	77	89	86	82	39	49	81	46	211			84	1463	307	228	255	184	143	208	255	357	239	266	154	157	122	117	39
Rudaea	0	0	0	0	0	0	0	0	0	0	0	0	0	0	0	0	0	0	0	0	0	0	0	0	0	0	0	0	0	0			0	0	0	0	0	0	0	0	0	0	0	0	0	0	0	1	0
Aridibacter	16	7	4	6	7	13	13	19	18	21	54	32	52	48	53	37	76	139	150	102	139	111	129	120	145	115	168	146	166	170			124	0	20	24	18	23	25	30	33	76	101	133	65	65	32	27	49
Sphingomicrobium	297	51	35	36	53	40	39	37	71	56	93	112	110	112	128	58	173	213	207	171	123	172	163	78	80	54	64	49	74	55			541	59	82	94	120	97	109	90	147	220	149	284	283	199	209	104	76
Hyphomicrobium	0	0	2	1	1	0	1	2	2	8	6	6	18	5	17	15	63	17	28	25	20	24	47	36	60	40	62	46	49	29			19	4	2	2	6	3	5	6	6	16	22	22	34	31	29	5	20
Mesorhizobium	38	43	63	45	45	54	39	38	56	60	96	77	96	102	98	111	214	137	275	184	184	142	165	100	151	77	101	78	65	36			233	82	165	91	148	115	92	104	124	195	247	243	230	199	212	111	110
Fluviicola	0	0	0	0	5	75	116	58	72	36	32	15	10	6	1	0	0	0	0	0	0	0	0	8	0	0	0	0	0	0			0	0	0	3	5	42	117	37	30	18	36	12	5	0	6	0	0
Rhodoplanes	218	25	16	23	36	40	28	41	83	67	93	76	70	100	46	52	96	63	100	84	83	33	92	83	71	84	40	45	39	26			796	48	32	52	87	84	70	88	81	164	193	192	156	160	139	112	62
Flavitalea	36	11	26	62	98	148	154	153	183	152	250	151	186	142	157	115	165	449	245	166	157	142	79	124	67	95	66	34	50	80			133	31	52	108	191	212	177	183	227	272	398	277	164	89	91	25	10
Gp16	484	33	6	8	12	10	1	2	10	8	14	18	13	22	29	9	64	40	48	34	19	51	26	42	52	57	37	22	33	48			1085	60	26	8	26	20	9	21	38	35	65	76	68	48	75	26	56
Gp4	520	49	22	13	26	22	7	30	22	21	41	46	32	36	40	42	48	92	72	62	36	91	42	28	56	93	40	21	37	57			823	115	27	41	15	28	18	31	37	50	83	121	84	84	110	104	57
Georgfuchsia	22	25	150	95	123	120	74	71	128	118	213	159	136	107	43	4	7	10	5	0	0	0	13	19	0	0	0	1	0	1			36	115	318	242	188	205	127	210	212	273	540	518	396	353	471	381	219
Neorhizobium	36	61	98	81	75	72	36	53	84	68	128	106	109	101	75	94	160	46	118	102	83	46	70	65	44	52	13	11	13	2			69	210	442	285	310	229	217	258	325	418	640	515	276	144	104	79	33
Nitrospira	222	25	3	2	3	5	0	2	3	6	10	4	5	7	4	12	4	29	3	5	18	18	15	0	9	0	17	5	15	5			646	57	10	6	8	6	2	2	5	5	12	8	3	7	10	2	8
Others	6980	1294	1087	892	1088	1047	974	1153	1540	1330	1941	1585	1749	1781	2181	1602	2887	3935	2964	2410	2358	2726	2491	1980	2472	2209	2075	2216	2514	2597			14489	3155	2672	2268	2347	2176	1898	2467	2894	3662	4254	4384	3373	3203	3499	2580	1488
unclassified	19185	2313	1648	1961	2832	2777	2646	3021	5246	5047	9879	7855	8716	10042	8746	6786	14785	18953	17641	14702	18863	22089	20827	16517	24037	24186	25235	21594	23691	21551			42754	5689	4328	4830	5475	5229	5002	6753	9470	14933	22300	22016	20838	20973	21317	18055	10924
Arenimonas	593	79	41	24	24	23	19	17	21	14	33	32	25	25	23	11	40	21	31	23	26	28	33	14	15	17	16	23	11	12			1329	198	47	31	50	32	39	19	40	57	43	74	43	45	40	9	16
Propionibacterium	707	22	0	1	3	1	15	22	6	13	47	2	13	17	599	241	50	313	78	13	34	26	118	107	140	66	28	19	16	11			133	138	10	36	8	7	7	15	3	10	11	22	4	125	313	253	12
Kofleria	197	9	1	0	1	2	1	1	0	4	3	4	12	20	22	13	57	61	33	39	22	55	34	17	8	12	41	14	6	12			568	7	1	1	0	0	0	2	1	12	40	63	108	152	104	74	5
Bosea	22	37	78	70	70	29	28	26	55	59	64	88	77	78	33	68	253	114	139	122	92	59	106	91	53	51	32	39	17	13			58	41	269	198	193	120	79	127	150	234	190	230	176	93	104	62	43
Gemmobacter	0	3	0	8	7	7	6	11	24	17	16	19	27	32	66	30	77	105	87	85	84	89	69	39	54	43	43	40	30	28			41	0	11	8	17	17	9	14	30	41	61	73	53	44	39	20	26
Leclercia	0	92	72	89	93	100	94	83	84	48	50	9	15	6	7	0	1	3	0	1	0	0	0	28	2	0	0	0	0	0			0	88	364	251	395	430	316	345	338	195	129	92	51	21	32	9	16
Ralstonia	0	0	0	0	0	0	1	1	2	0	0	2	1	0	0	0	0	8	2	0	2	2	0	0	0	0	0	0	0	1			0	0	3	3	3	3	1	1	0	0	6	1	3	0	0	1	0
Gp17	451	73	21	9	22	8	8	10	17	15	17	28	27	21	33	0	8	33	28	32	22	22	26	10	15	8	5	15	14	7			901	123	55	33	31	21	34	33	20	52	42	52	57	74	46	46	45
Herminiimonas	19	16	103	69	110	103	101	107	128	144	202	130	206	147	86	57	129	126	67	64	41	68	42	45	15	16	7	14	8	15			57	67	246	177	187	127	135	160	215	274	476	422	251	195	245	152	80
Pseudorhodoferax	0	8	35	46	58	49	51	77	87	87	110	119	144	177	198	182	381	379	510	293	292	289	115	60	62	39	48	14	23	43			1	28	73	114	120	118	105	130	145	200	176	139	125	117	80	34	41
Phycicoccus	89	91	51	35	45	47	37	52	67	50	64	58	43	54	27	28	59	100	83	68	52	40	68	81	77	22	40	44	38	112			210	284	122	85	110	89	88	122	138	176	110	139	118	84	65	69	27
Pseudogulbenkiania	0	6	19	20	28	42	27	48	67	41	54	35	37	45	26	22	11	38	14	11	21	21	12	30	6	10	0	9	1	0			0	28	115	148	118	127	145	206	232	281	149	85	53	29	35	20	1
Herbaspirillum	15	6	29	44	34	31	20	20	32	35	42	49	60	51	44	10	42	41	20	12	18	36	24	13	13	24	11	17	19	16			17	23	48	33	39	46	32	48	52	68	79	125	84	81	97	53	38
Dechloromonas	0	0	1	0	2	1	0	0	5	4	7	1	6	16	28	33	116	147	137	186	159	382	191	136	211	192	163	236	234	647			12	1	0	2	0	1	3	4	2	4	14	27	38	55	98	74	87
Methylopila	0	0	0	0	0	0	0	0	0	0	0	0	3	0	6	2	14	3	34	35	85	70	214	97	261	320	401	533	713	176			0	0	0	0	0	0	0	0	0	0	1	2	1	5	3	0	15
Cohnella	0	11	40	21	2	2	8	10	32	28	40	29	30	32	21	12	9	30	8	4	3	4	10	0	0	5	0	0	0	1			0	38	66	28	5	3	0	15	43	80	135	140	57	63	78	61	19
Ferruginibacter	65	8	8	13	26	22	28	18	22	26	48	45	44	51	37	43	74	75	116	42	60	52	23	52	48	115	78	83	81	89			116	0	28	19	38	43	25	24	42	55	112	64	59	26	34	9	14
Taibaiella	56	4	3	1	9	11	4	12	30	19	39	26	34	18	14	29	58	129	56	37	30	50	35	60	47	62	61	84	99	64			0	0	6	11	16	10	9	22	27	37	130	60	41	18	23	26	4
Roseomonas	0	1	7	1	20	18	12	12	24	14	36	45	35	36	14	36	96	12	60	54	35	6	36	43	35	6	25	10	6	1			1	0	10	8	58	56	70	64	89	135	109	145	131	92	81	52	20
Methylobacterium	23	1	15	2	6	3	8	7	12	11	12	19	24	32	19	51	94	141	200	183	155	107	142	132	169	147	118	96	119	109			22	2	33	11	20	16	8	16	29	39	36	77	68	60	59	47	40
Aquicella	69	11	3	10	4	4	2	2	11	4	18	3	11	19	3	16	15	36	27	31	9	9	27	17	29	20	37	12	22	10			514	49	13	7	12	20	11	13	9	15	35	23	20	10	28	20	12
Povalibacter	635	46	7	5	5	6	5	2	9	2	7	3	4	7	6	4	8	21	8	3	5	8	17	6	26	4	10	8	8	12			1198	50	20	26	9	7	14	14	10	7	24	7	12	18	12	1	5
Heliimonas	12	1	0	1	0	2	0	3	5	4	0	5	1	2	8	0	17	61	11	9	16	12	1	5	12	10	23	23	40	29			13	0	0	2	0	1	0	0	2	4	18	0	6	1	10	17	3
Desulfarculus	0	0	0	0	0	0	0	0	0	0	0	0	3	1	7	6	2	56	20	40	45	88	89	58	63	59	43	33	28	15			0	0	0	0	0	0	0	0	0	0	0	0	0	8	20	45	92
Latescibacteria_genera_incertae_sedis	387	60	3	5	0	0	1	4	3	0	0	1	1	0	5	0	0	9	2	0	0	0	0	0	0	0	0	4	2	0			1290	124	5	3	2	7	3	7	7	3	0	4	1	2	9	3	0
Porphyrobacter	140	9	6	11	8	8	8	11	7	11	12	11	10	12	9	3	10	17	14	10	16	15	12	5	13	0	0	2	1	5			404	113	26	13	28	20	19	30	32	29	29	40	35	39	18	25	6
Alsobacter	0	1	1	3	0	4	0	6	11	9	6	12	16	18	9	2	54	5	25	17	15	18	22	30	16	13	13	5	6	1			2	0	6	10	5	9	10	8	15	20	11	37	30	29	21	26	7
Pseudolabrys	41	12	19	11	4	8	7	18	32	32	41	42	39	42	24	18	65	16	65	35	34	20	51	40	35	29	33	19	27	6			196	21	25	40	39	23	28	33	50	65	94	111	96	99	105	49	61
Aquihabitans	114	17	7	10	5	7	9	7	9	2	15	11	8	10	14	4	14	12	17	11	8	23	22	48	43	31	24	56	67	48			358	55	14	6	13	8	11	9	16	24	26	38	29	37	38	9	25
Blastocatella	30	3	0	4	4	8	4	7	13	7	6	17	22	27	28	6	18	81	34	24	62	59	29	47	9	32	40	40	15	13			152	0	10	10	4	4	6	12	12	22	44	49	46	66	36	46	17
Microbacterium	7	97	50	19	24	40	20	36	23	30	33	34	13	21	19	21	22	14	26	25	5	7	12	16	17	7	7	8	7	19			6	193	107	73	69	44	41	58	45	113	64	88	49	53	41	35	22
Roseimicrobium	0	3	0	1	10	19	30	40	43	26	70	40	31	50	33	37	22	36	61	53	41	42	32	24	54	32	19	26	8	11			39	0	0	13	6	35	49	72	69	66	116	93	49	55	73	71	84
Methylotenera	49	0	0	11	10	7	12	14	12	27	33	30	29	45	22	22	27	43	23	19	21	17	16	11	14	8	20	31	21	32			29	0	2	33	29	30	27	52	41	76	132	104	104	134	169	159	109
Inquilinus	0	1	5	4	8	2	2	6	7	5	10	9	10	16	16	24	28	10	37	25	47	41	39	22	37	10	18	33	38	11			2	0	2	1	6	5	2	10	8	24	7	29	27	20	47	27	9
Aciditerrimonas	253	24	17	6	2	6	5	3	2	5	9	13	1	11	10	9	37	13	7	17	3	4	8	9	3	0	8	5	6	2			471	80	11	3	27	12	9	13	20	27	15	17	15	10	25	9	2
Marmoricola	178	20	5	1	3	0	2	6	9	3	6	7	5	1	3	6	3	5	6	4	9	1	4	4	7	0	5	1	2	1			313	79	11	14	3	8	8	12	16	14	16	26	8	13	12	5	8
Ilumatobacter	150	10	2	5	3	2	3	3	8	3	15	6	9	9	33	7	29	45	16	16	8	22	22	15	7	5	7	12	19	27			343	23	17	13	9	3	1	5	20	24	28	33	28	11	8	9	1
Gulbenkiania	0	2	3	5	3	9	4	2	10	5	8	9	4	9	3	0	2	1	1	3	0	3	0	0	0	1	0	0	0	0			0	10	13	15	10	8	9	6	10	16	23	14	1	14	22	10	12
Litorilinea	0	0	1	0	0	0	2	0	2	2	0	0	4	4	12	17	0	35	9	14	24	75	16	0	13	43	24	28	18	182			0	0	0	0	0	0	0	0	0	0	15	0	5	14	8	0	33
Cellulomonas	85	48	104	47	57	47	21	43	39	16	22	40	28	23	26	8	10	46	6	9	10	20	4	12	0	0	0	0	0	2			109	129	127	87	79	88	44	60	99	105	40	71	58	51	37	30	21
Falsibacillus	0	117	39	43	35	9	0	1	0	5	0	2	0	0	0	0	31	0	0	0	0	0	0	0	0	0	0	0	0	0			15	293	151	98	19	9	2	3	2	2	1	2	0	0	0	0	5
Chryseolinea	174	27	7	7	28	18	25	24	37	16	28	19	8	15	14	9	12	28	13	15	11	7	8	11	6	20	6	3	2	5			514	41	12	39	32	28	18	40	32	35	41	27	39	51	28	21	8
Belnapia	0	0	0	0	0	0	0	2	3	1	1	0	1	1	1	0	0	0	0	0	0	1	0	2	0	0	0	0	0	0			0	0	0	0	0	0	1	1	1	3	0	5	1	3	1	0	1
Luteolibacter	0	2	0	2	14	51	61	59	64	49	66	55	66	61	45	43	49	76	41	38	43	25	37	21	27	29	5	8	4	20			8	0	0	2	24	52	62	97	84	122	136	156	78	56	85	60	3
BRC1_genera_incertae_sedis	0	2	0	0	0	3	0	0	3	1	0	0	0	0	3	0	0	0	0	0	0	0	0	0	0	0	0	0	0	0			0	0	3	0	0	1	0	2	1	1	0	5	0	0	0	0	9
Segetibacter	0	0	9	5	6	11	12	4	11	14	20	23	27	35	25	38	27	48	39	35	46	46	36	35	49	17	37	25	36	39			56	8	13	22	8	16	9	11	20	24	100	62	42	28	28	14	20
Dokdonella	14	2	0	2	0	2	0	0	0	2	1	3	1	5	1	7	14	2	11	6	7	8	0	4	13	1	5	2	5	11			81	12	3	0	0	0	2	5	4	6	3	3	0	4	5	14	3
Parasegetibacter	0	2	3	8	15	21	27	22	26	26	35	34	44	45	35	16	22	121	45	32	8	10	17	10	17	19	0	3	8	1			15	0	9	42	19	14	24	21	27	35	56	46	38	29	38	20	5
Deinococcus	0	0	2	9	4	6	0	7	14	5	10	12	9	10	23	3	35	6	15	11	1	9	2	2	2	0	0	0	0	5			7	7	6	8	11	3	12	14	20	25	8	27	25	19	4	3	0
Steroidobacter	51	2	0	0	3	6	16	15	17	16	13	15	27	23	29	16	21	42	37	19	35	36	4	3	22	41	6	4	8	14			26	0	1	3	1	11	12	17	26	41	32	46	42	44	25	4	8
Bauldia	42	5	3	4	3	1	4	6	4	6	11	11	9	10	8	13	43	22	30	21	37	49	27	17	35	22	15	23	24	13			148	29	9	6	12	12	5	10	10	30	13	30	18	30	30	16	31
Solirubrobacter	155	16	4	1	3	5	0	0	3	3	4	2	1	2	11	0	1	31	8	15	4	8	4	12	2	0	0	5	7	16			362	10	4	7	2	7	2	3	4	1	9	6	7	2	4	2	1
Leifsonia	4	23	68	17	6	12	11	14	16	17	11	16	11	16	10	15	24	4	9	5	7	0	1	9	5	3	1	0	2	3			0	13	109	29	34	31	22	35	29	28	21	53	36	32	19	36	7
Solitalea	0	0	3	4	2	0	2	2	5	3	6	4	10	10	9	8	43	50	23	39	59	68	79	65	171	179	184	125	173	151			0	0	0	9	3	1	3	3	6	9	13	25	21	19	25	16	16
Anaeromyxobacter	152	10	3	0	0	0	1	0	4	0	0	0	0	0	2	1	0	3	2	2	0	16	3	3	6	11	12	7	10	33			296	0	5	0	2	1	1	0	0	0	0	1	2	1	0	0	0
Niastella	47	3	0	4	15	9	5	9	5	8	13	8	3	1	4	7	0	0	1	0	0	9	0	0	0	0	0	0	4	2			45	0	6	18	11	19	8	9	14	13	6	11	2	0	2	0	0
Thermoleophilum	68	13	2	6	4	6	3	2	6	9	6	1	7	3	9	1	10	3	13	11	8	16	7	15	2	14	1	1	6	13			124	22	6	4	4	2	5	1	11	15	7	5	15	11	13	1	3
Sphingobacterium	0	1	35	37	64	62	83	84	138	122	169	100	124	95	38	23	37	13	41	30	36	26	21	6	17	5	18	13	2	5			0	0	16	21	21	32	31	51	67	37	53	37	37	33	19	65	11
Pseudochrobactrum	56	12	29	28	27	16	14	17	32	30	24	29	29	18	25	19	51	17	49	24	15	40	35	28	6	13	12	3	4	1			0	4	49	78	68	47	48	56	70	82	70	82	35	32	29	25	12
Nitrolancea	0	2	0	1	0	0	0	2	0	0	3	0	3	4	3	14	14	0	21	9	12	25	17	9	9	13	22	16	34	48			19	0	0	0	0	0	0	1	4	3	0	10	3	3	17	0	15
Paludibaculum	0	0	0	0	0	0	0	0	0	0	0	0	0	0	1	2	3	5	3	4	0	6	0	0	2	1	0	0	4	5			0	0	0	0	0	0	0	0	0	2	0	5	0	0	0	0	0
Elioraea	21	7	3	4	0	5	1	2	8	0	5	5	3	12	17	15	21	38	46	39	14	50	48	25	29	18	17	25	21	53			45	0	0	0	2	3	2	4	7	11	1	33	13	20	34	14	11
Gp5	174	14	2	1	0	1	0	4	2	0	0	0	0	2	0	0	0	5	2	3	3	4	3	0	0	2	0	0	1	5			421	72	1	0	2	0	2	0	1	0	2	2	4	1	0	3	0
Niabella	0	0	0	2	7	3	6	0	8	12	21	23	29	8	23	3	22	12	8	20	8	7	4	0	3	0	0	0	0	0			0	0	4	2	5	7	6	14	22	38	90	58	28	29	16	13	0
Lacihabitans	0	0	0	1	7	3	17	27	22	26	59	48	44	55	30	37	69	105	78	39	59	36	29	17	18	41	3	5	11	6			0	0	0	5	14	10	13	18	34	51	84	72	36	51	16	25	8
Tardiphaga	21	10	24	7	9	10	6	4	2	8	8	10	11	21	10	6	50	14	20	13	20	10	25	5	16	14	18	11	11	3			94	20	76	16	26	15	17	23	23	26	41	50	24	12	28	21	5
Terrimicrobium	12	0	0	0	0	0	1	8	2	4	17	5	12	7	18	29	18	53	28	30	35	9	7	16	43	0	1	35	30	4			52	0	0	3	1	0	1	1	15	12	21	9	42	18	30	2	22
Nitrososphaera	5	0	0	0	0	0	0	0	0	0	0	0	0	0	0	0	0	0	0	0	0	0	0	0	0	0	0	0	0	0			15	0	1	0	0	0	0	0	0	0	0	0	0	0	0	0	0
Bacteriovorax	0	0	0	0	0	0	0	0	0	0	0	0	0	0	1	0	0	0	0	0	0	0	0	0	0	0	0	0	0	0			0	0	0	0	0	0	0	2	9	35	237	236	292	267	275	214	66
Gemmata	0	0	0	0	1	0	1	3	1	2	8	7	19	6	9	8	43	13	14	19	13	20	19	6	32	10	34	14	13	14			40	0	0	0	0	4	1	3	9	9	14	19	10	25	30	20	11
Methylocystis	0	0	0	7	11	7	1	5	5	6	5	5	4	2	4	0	13	1	5	6	8	11	5	0	13	6	1	8	3	1			0	0	0	0	23	35	21	12	20	24	18	34	14	11	4	2	0
Propionispora	46	4	0	0	1	0	1	0	0	0	4	2	1	3	1	19	18	0	1	7	27	0	2	10	4	42	15	10	24	1			118	98	0	6	0	2	3	0	0	0	3	11	3	1	3	23	0
Sandaracinus	6	0	0	0	0	0	0	0	0	0	0	0	0	0	0	0	0	0	0	0	0	0	0	0	0	2	0	0	0	0			26	0	0	0	0	0	0	0	0	0	0	0	1	0	6	1	0
Vampirovibrio	0	2	0	0	1	1	0	0	0	0	1	0	1	1	1	0	4	2	2	1	4	1	7	5	1	5	15	7	7	7			22	5	2	1	0	0	0	0	0	0	5	2	0	0	1	5	0
Conexibacter	63	12	2	1	4	1	0	2	3	3	2	3	1	3	9	1	0	13	3	6	9	10	2	2	2	1	4	2	4	1			71	2	2	0	6	2	1	1	1	6	2	5	3	2	2	12	3
Rhodococcus	116	2	1	0	2	1	0	1	0	0	9	2	5	3	1	1	9	0	3	14	15	5	9	25	4	31	28	9	14	12			86	52	2	8	0	0	1	2	0	1	4	9	3	2	5	7	2
Nitrosospira	0	0	0	0	0	0	0	0	0	0	0	0	0	0	0	0	0	0	0	0	0	0	0	0	0	0	0	0	0	0			0	0	0	0	0	0	0	0	0	0	0	0	0	0	0	0	0
Gp10	88	5	1	0	1	1	0	0	2	0	0	2	0	0	0	2	0	15	3	2	1	1	0	0	0	0	0	1	2	3			192	8	4	3	4	1	1	3	1	0	0	1	16	6	2	7	2
Cellvibrio	17	3	21	11	14	10	17	11	10	10	28	14	13	6	4	20	0	0	0	0	0	6	70	7	9	0	0	0	0	0			7	0	49	40	35	26	18	22	12	19	40	34	22	15	30	3	13
Rhodanobacter	2	0	0	0	2	0	0	0	0	1	0	0	0	0	1	0	0	0	0	0	0	0	0	0	0	0	0	0	0	0			1	0	0	0	0	0	0	0	0	0	0	0	0	0	0	0	0
Mizugakiibacter	0	0	0	0	0	0	0	0	0	1	2	0	2	7	1	3	0	7	15	12	9	32	34	12	60	29	21	64	62	141			0	0	0	0	0	0	0	1	3	5	4	8	2	4	3	4	2
Gp1	98	15	3	0	2	0	0	1	0	0	0	1	0	0	0	0	0	0	0	0	0	0	0	3	0	0	0	0	0	0			112	1	2	1	2	0	0	1	2	2	0	3	1	0	0	4	4
Blastochloris	14	5	0	1	0	5	0	4	4	2	4	5	1	8	0	6	5	3	6	8	12	7	13	5	11	0	3	9	1	2			113	14	10	7	3	8	2	6	7	11	11	21	18	6	12	6	2
Luteimonas	10	4	5	7	6	5	1	1	7	10	8	4	4	6	5	0	11	2	2	1	0	1	0	0	0	0	0	0	0	0			108	0	9	8	7	4	5	2	6	11	9	7	2	9	9	6	3
Iamia	40	13	1	4	2	3	0	3	4	3	0	2	3	0	1	0	0	0	2	8	0	1	5	0	0	1	5	0	2	0			225	4	3	8	3	2	2	4	4	9	10	1	5	1	3	1	0
Gp25	26	12	0	1	0	2	0	0	0	2	2	1	5	3	2	1	5	1	6	7	10	8	1	4	3	0	0	8	0	5			169	0	6	0	1	0	0	2	1	1	4	6	3	4	2	0	0
Staphylococcus	84	2	0	0	2	0	0	1	1	0	5	0	0	2	25	13	0	209	12	2	1	0	2	3	15	2	0	0	0	0			5	7	2	0	0	3	0	0	0	0	1	0	0	5	9	15	0
Kaistia	0	1	8	5	10	9	0	1	2	5	4	12	2	5	3	16	19	4	9	11	23	0	1	3	9	18	2	10	15	13			4	0	26	26	6	12	4	10	13	19	11	22	14	9	15	3	8
Acidiphilium	0	0	0	0	0	0	0	0	1	0	5	0	2	1	1	5	2	0	10	15	3	14	13	3	6	0	4	7	6	5			0	0	0	0	0	0	0	0	0	4	0	4	3	3	6	3	2
Kinneretia	0	0	2	1	4	3	2	1	3	1	3	0	0	4	5	10	7	8	7	10	7	11	1	1	0	15	2	1	9	11			0	0	2	3	2	5	5	3	0	4	3	0	3	3	1	1	0
Parcubacteria_genera_incertae_sedis	87	3	4	0	0	0	1	1	0	0	2	1	0	0	1	0	5	28	6	0	7	1	3	1	0	9	0	1	0	0			77	1	0	0	0	1	3	1	0	0	2	4	0	5	1	5	10
Altererythrobacter	0	0	0	3	2	2	1	2	5	2	2	2	4	0	1	9	0	1	0	1	0	2	0	0	0	0	0	0	0	0			9	0	2	8	15	8	5	7	12	15	8	11	8	3	2	1	1
Nevskia	0	0	0	0	0	0	0	0	0	0	0	0	0	0	0	0	0	0	0	0	3	0	10	6	16	21	14	10	19	12			0	0	0	0	0	0	0	0	0	0	0	0	0	0	0	0	0
Methanomassiliicoccus	65	3	0	2	1	0	1	0	0	1	0	0	0	0	0	0	0	0	0	0	0	0	0	0	0	0	0	0	0	0			93	5	0	0	2	0	0	0	2	2	0	0	2	0	1	0	0
Ohtaekwangia	17	1	3	1	7	9	3	2	2	1	1	2	1	0	2	0	0	0	1	0	0	0	0	0	0	0	12	0	4	1			20	8	13	17	12	2	3	5	0	2	8	2	2	2	1	0	0
Streptococcus	0	0	0	0	0	0	0	0	0	0	2	0	0	2	2	0	0	0	0	1	0	0	1	0	2	0	0	0	0	0			0	0	0	0	0	0	0	0	0	0	3	0	0	0	1	18	0
Candidatus Koribacter	37	4	0	0	3	0	2	1	2	1	1	0	3	0	0	3	0	0	0	3	0	5	0	2	0	0	0	0	1	3			50	0	2	0	0	1	3	3	0	2	1	0	1	1	3	0	0
Adhaeribacter	3	5	5	5	2	6	1	7	5	4	15	1	4	1	6	4	0	0	5	9	12	12	0	2	2	10	3	0	2	4			40	21	7	11	7	12	5	5	7	8	20	5	2	13	11	0	1
Flavihumibacter	20	0	2	5	1	0	2	1	6	2	5	4	0	1	2	0	0	0	9	0	1	0	4	0	0	0	0	0	0	0			0	0	0	14	15	12	4	8	16	13	8	4	1	2	6	0	0
Gp22	44	4	0	0	0	0	0	0	0	0	0	0	0	0	0	0	0	0	0	0	0	0	0	0	0	0	0	0	0	0			132	40	0	0	0	0	0	0	0	0	0	0	0	0	0	0	0
Variibacter	8	2	0	0	0	1	1	1	4	3	1	2	7	8	1	1	8	0	5	13	8	3	11	12	9	3	0	6	0	2			2	2	1	0	3	1	0	2	5	11	18	21	16	12	14	0	2
Diplorickettsia	39	6	0	1	0	0	3	3	0	1	0	1	7	1	3	0	0	0	3	1	2	4	0	5	6	2	1	1	0	0			45	0	1	5	1	0	0	1	2	2	6	0	2	4	5	1	4
Armatimonas/Armatimonadetes_gp1	0	2	5	0	1	0	0	1	1	4	0	0	1	0	1	0	0	0	4	0	0	0	0	0	7	0	0	0	0	3			70	0	1	0	1	0	0	0	0	3	0	0	4	3	0	10	4
Gp20	22	0	0	0	0	0	0	0	1	0	0	0	0	0	0	1	0	11	8	1	2	6	4	6	11	0	0	0	2	7			63	33	1	1	3	0	1	0	1	0	0	1	2	1	8	0	2
Ferrovibrio	15	0	0	1	1	1	1	0	1	1	5	1	1	2	3	0	0	1	0	0	1	3	0	0	2	0	0	0	1	2			8	0	1	0	1	1	0	5	2	2	4	8	4	0	9	5	3
Haemophilus	0	0	0	0	0	0	0	0	0	0	1	0	0	0	0	0	0	0	0	0	0	0	0	0	0	0	0	0	0	0			0	0	0	0	0	0	0	0	0	0	0	0	0	0	0	7	0
WPS-2_genera_incertae_sedis	8	2	0	1	0	0	0	0	1	3	0	2	3	3	1	5	0	0	0	0	0	0	0	0	0	0	0	0	0	0			64	0	1	0	1	0	0	4	3	2	0	6	3	1	7	0	2
Brevifollis	0	0	0	0	0	0	3	0	2	4	5	3	5	6	4	15	52	6	1	5	0	0	0	0	2	11	0	1	0	1			0	0	0	0	0	0	3	9	8	18	16	8	10	11	9	1	3
Pedomicrobium	12	1	2	0	0	0	0	0	2	0	2	1	2	1	5	0	11	0	16	6	0	3	0	0	2	2	0	0	4	2			55	12	0	1	0	4	0	1	2	1	0	1	0	4	1	0	0
Schlegelella	0	1	3	2	0	1	3	0	1	0	1	3	0	0	2	0	0	2	4	0	0	1	3	0	1	0	0	0	0	0			1	25	3	2	0	2	2	2	2	1	2	3	5	0	1	5	0
Aeromicrobium	0	1	0	1	0	0	0	0	0	1	1	0	1	0	2	0	0	0	2	6	0	14	21	1	2	4	10	3	40	9			5	0	0	0	0	0	0	0	2	0	4	0	1	1	0	3	2
Fibrobacter	21	0	0	0	0	0	0	0	3	4	5	5	11	4	7	7	18	17	16	7	1	24	14	5	7	14	1	5	4	2			30	0	0	0	1	0	0	1	2	0	1	12	8	8	8	4	0
Clostridium sensu stricto	1	1	0	0	0	0	0	0	0	0	1	0	0	0	0	4	7	0	0	0	16	0	6	0	4	0	8	5	0	0			15	65	0	4	0	0	0	0	0	0	1	1	0	6	3	6	0
Methyloversatilis	12	3	1	2	0	2	0	0	0	0	1	0	0	0	0	0	0	0	4	0	0	0	1	0	0	0	0	0	0	0			83	1	5	0	2	0	0	0	0	4	0	0	5	0	3	5	6
Thioprofundum	0	0	0	0	0	0	0	0	0	0	0	0	0	0	0	0	0	0	0	0	0	0	0	0	0	0	0	0	0	0			0	0	0	0	0	0	0	0	0	0	0	0	0	0	0	0	0
Skermanella	14	3	1	1	1	3	0	0	1	1	2	0	0	0	0	0	0	0	0	2	0	4	0	0	0	0	0	0	0	0			75	0	2	0	2	0	0	0	2	2	0	0	4	0	1	0	0
Candidatus Hydrogenedens	32	2	0	2	0	0	0	0	0	0	0	0	0	0	0	0	0	0	0	0	0	0	0	0	0	0	0	0	0	0			58	40	0	0	0	0	2	0	1	0	0	7	2	3	1	0	0
Pirellula	6	0	0	0	0	0	0	0	3	4	12	2	3	4	6	0	0	2	7	2	3	2	3	4	5	1	0	6	1	0			0	0	0	0	0	0	0	1	5	13	20	17	10	6	6	1	2
Gp15	53	8	0	1	0	1	1	0	0	2	1	0	1	0	1	0	0	0	0	0	0	1	0	0	0	0	0	0	0	0			59	0	3	3	2	0	1	1	0	1	0	1	0	3	1	0	0
Azospirillum	0	0	0	0	0	1	0	0	4	0	2	5	0	0	0	0	7	0	4	1	0	3	0	5	0	0	0	3	6	1			18	0	0	0	1	0	0	0	0	1	0	0	2	10	1	0	0
Longilinea	24	2	0	0	1	2	0	0	0	0	0	0	0	0	0	0	0	0	0	2	0	1	0	1	1	0	0	0	4	0			28	11	2	2	2	2	0	0	0	0	0	1	4	4	0	2	0
Defluviimonas	0	0	0	0	0	0	0	3	0	2	0	1	2	1	2	0	0	0	1	2	0	0	0	0	0	0	0	0	0	0			0	0	0	0	0	1	1	1	0	1	0	1	1	0	0	0	0
Corynebacterium	11	0	0	0	0	0	0	0	0	0	0	0	1	0	11	3	0	18	0	0	0	0	1	12	9	2	0	1	0	4			7	4	0	0	0	1	0	0	0	2	1	0	1	0	12	15	0
Curvibacter	2	0	1	1	1	1	0	2	2	7	3	2	5	2	3	0	2	32	2	3	1	13	3	2	0	0	1	0	8	5			28	0	7	1	4	0	4	3	3	5	25	9	10	14	10	9	1
Verrucomicrobium	0	2	0	1	1	3	2	0	2	0	0	0	1	4	3	1	11	4	7	0	14	2	4	2	2	10	0	2	3	0			0	5	0	0	1	2	5	2	4	3	0	1	0	10	9	0	2
Pigmentiphaga	0	0	1	4	0	0	2	0	2	1	2	1	3	1	9	0	5	1	3	1	4	4	0	1	0	0	0	0	0	0			0	0	1	2	9	0	3	0	0	8	11	10	7	2	1	0	0
Thermoanaerobacterium	32	0	0	0	2	0	0	0	0	0	1	0	0	0	0	2	4	0	3	1	10	0	0	0	4	0	0	0	0	0			17	0	1	0	0	0	0	0	0	0	2	0	0	1	12	0	0
Serratia	0	0	0	0	4	0	0	4	5	2	1	1	3	0	1	0	0	0	0	0	1	0	0	0	0	0	0	0	0	0			6	2	6	7	4	3	21	29	25	4	8	7	7	7	19	1	4
Kallotenue	0	0	2	0	0	1	0	0	0	0	1	0	2	1	1	2	0	0	4	11	0	5	11	0	3	7	3	0	1	2			13	0	1	0	1	0	2	2	2	3	3	0	1	0	1	3	3
Sphaerobacter	0	0	0	0	0	0	0	0	0	0	0	3	0	3	0	0	0	0	0	3	0	7	0	0	0	0	0	0	0	4			0	0	0	0	0	0	0	0	0	0	13	9	1	1	0	0	0
Azoarcus	0	1	0	0	0	0	0	0	0	0	0	1	2	0	0	5	1	12	0	4	3	17	8	7	1	1	2	1	2	3			30	6	1	0	1	0	3	0	1	2	0	0	1	5	1	0	2
Phaeodactylibacter	10	1	0	0	3	0	0	3	1	2	1	1	0	1	1	0	0	0	0	1	0	0	0	0	0	0	12	0	0	0			81	15	1	0	1	0	0	1	3	1	0	5	1	1	1	0	0
Anoxybacillus	7	0	1	1	1	0	0	1	1	0	0	0	0	0	0	8	0	0	0	0	0	0	1	0	0	0	0	0	3	0			10	1	0	0	0	0	0	0	0	0	0	4	1	0	0	20	2
Sphingosinicella	0	0	1	0	0	1	1	1	0	0	1	0	0	0	0	0	1	0	0	1	0	2	0	0	0	0	0	0	0	0			0	0	9	9	2	3	1	1	4	2	2	3	2	2	7	0	0
Stella	13	0	0	0	0	0	0	2	0	0	0	0	0	2	1	0	0	7	0	0	1	1	4	0	1	0	14	0	0	4			46	7	2	0	0	0	0	0	0	0	0	0	1	4	0	0	0
Parachlamydia	7	0	0	0	0	1	1	0	2	2	3	0	0	3	0	0	0	0	3	1	3	0	2	0	0	0	9	0	1	0			49	9	3	0	0	4	0	1	0	2	0	0	4	2	0	0	0
Asticcacaulis	1	2	2	3	3	6	8	4	6	5	3	1	0	3	0	0	0	0	0	0	0	0	0	2	0	0	0	0	0	0			1	0	12	13	12	14	10	9	6	8	4	3	3	7	6	1	0
Nonomuraea	0	3	1	0	0	0	0	0	0	0	0	0	0	0	0	0	0	0	0	0	0	0	0	0	1	0	0	0	0	0			0	0	0	0	3	1	0	0	1	1	0	4	2	0	0	0	0
Gp2	44	2	0	0	0	0	0	0	1	0	0	0	0	0	1	0	0	0	0	0	0	0	0	0	2	0	0	0	0	0			38	3	0	0	0	0	0	0	0	0	0	0	0	0	0	0	0
Ancylobacter	0	0	0	0	0	0	0	1	1	1	0	1	0	0	1	4	13	0	4	4	1	3	1	9	3	0	0	2	4	0			0	0	0	0	0	0	1	0	1	4	5	4	5	6	2	1	3
Phreatobacter	0	0	0	0	0	0	0	0	0	0	0	1	0	1	0	0	0	1	4	1	0	0	5	0	0	0	0	0	0	0			0	0	0	0	2	1	0	3	1	6	2	3	2	2	1	8	0
Labrys	0	1	0	1	0	0	0	0	1	0	1	1	0	2	1	1	0	0	0	0	0	0	0	0	0	0	0	0	1	4			5	0	1	0	2	0	0	2	0	0	1	0	2	0	3	0	0
Jatrophihabitans	32	0	0	0	0	0	0	0	0	0	0	0	0	0	0	0	0	0	0	0	0	0	0	0	0	0	0	0	5	1			16	0	0	0	0	0	0	0	0	2	0	1	0	0	0	0	0
Methylocapsa	0	0	0	0	0	0	0	0	2	0	0	0	1	4	2	0	2	3	1	10	5	2	13	0	7	0	3	1	3	2			0	0	0	0	0	0	0	0	0	0	0	3	1	0	1	0	2
Hymenobacter	0	0	1	0	0	5	1	2	1	3	3	1	1	0	3	0	6	1	0	4	0	4	2	2	0	2	0	0	0	0			0	0	4	6	4	3	5	12	6	2	9	9	2	0	0	0	0
Veillonella	0	0	0	0	0	0	0	0	0	0	1	0	0	0	0	0	0	0	0	0	0	0	0	0	0	0	0	0	1	0			0	0	0	0	0	0	0	0	0	0	0	0	0	0	0	2	0
Caldilinea	0	0	0	0	0	0	0	0	0	0	0	0	0	0	0	0	0	0	0	0	0	0	0	0	0	0	0	6	0	0			0	0	0	0	0	0	0	0	0	0	0	0	0	0	0	0	0
Neisseria	0	0	0	0	0	0	0	0	0	0	0	0	0	0	0	0	0	0	0	0	0	0	0	0	0	0	0	0	0	0			0	0	0	0	0	0	0	0	0	0	0	0	0	0	1	1	0
Nakamurella	0	0	0	0	0	0	0	0	0	0	0	0	0	0	0	0	0	0	0	1	1	1	4	0	24	0	0	2	2	11			0	0	0	0	0	0	0	0	0	0	2	1	1	4	0	0	0
Shinella	0	0	0	0	0	0	0	0	0	0	0	0	0	0	0	0	0	0	0	2	0	2	2	3	2	0	0	3	1	1			0	0	1	2	4	4	3	1	4	4	2	5	6	2	0	1	0
Streptophyta	9	0	0	0	0	0	0	0	0	0	0	0	0	0	0	0	0	0	0	0	0	0	0	0	0	0	0	0	0	0			1	0	0	11	9	14	1	0	0	10	23	23	16	9	23	0	0
Peptoniphilus	0	0	0	0	0	0	0	0	0	0	0	0	0	0	2	0	0	161	0	0	0	0	0	0	0	0	0	0	0	0			0	0	0	0	0	0	0	1	0	0	0	0	0	0	4	0	0
Geothrix	39	1	0	0	0	0	0	0	0	0	0	0	0	0	0	0	0	0	0	0	0	0	0	0	0	0	0	0	0	0			71	1	0	0	0	0	0	0	0	0	0	0	0	0	0	0	0
Tahibacter	0	0	0	0	1	0	0	0	0	0	0	1	0	1	0	0	0	2	4	2	0	6	1	10	13	4	3	20	10	12			0	0	0	0	0	0	0	0	0	0	0	0	0	0	0	2	0
Legionella	0	0	0	0	0	0	0	2	0	0	0	0	0	0	0	0	2	0	0	0	0	0	4	3	1	0	4	0	0	0			17	1	0	1	0	0	0	0	0	0	1	0	0	0	0	0	0
Streptobacillus	0	0	0	0	0	0	0	0	0	0	0	0	0	0	0	0	0	0	0	0	0	0	0	0	0	0	0	0	0	0			0	0	0	0	0	0	0	0	0	0	0	0	0	0	0	0	0
Luteibacter	0	3	1	1	2	1	2	0	4	0	0	0	0	0	0	0	0	0	0	1	0	0	4	0	0	0	0	0	0	0			0	25	8	10	4	3	6	4	3	2	0	3	0	0	0	0	0
Geobacillus	0	0	0	0	0	0	0	0	0	0	0	0	0	0	0	0	0	0	0	0	0	0	2	0	0	0	0	0	0	0			0	0	0	0	0	0	0	1	0	0	0	5	0	0	1	0	0
Clostridium III	11	0	0	0	0	0	0	0	0	0	0	0	0	0	0	0	1	0	4	0	0	0	0	0	0	0	0	0	0	0			0	53	0	0	0	0	0	0	0	0	0	0	0	0	2	0	0
Sideroxydans	0	2	0	0	0	0	0	0	0	0	1	0	0	0	1	0	0	0	0	0	0	0	0	0	4	0	0	0	0	0			14	0	0	0	0	0	0	0	0	0	0	0	1	4	4	0	12
Croceicoccus	0	0	0	0	0	1	0	0	1	0	0	0	1	1	0	0	1	0	2	2	1	1	0	2	1	4	1	1	4	6			0	0	0	0	0	0	1	0	0	2	0	0	0	0	1	0	0
Nitrosopumilus	11	1	0	0	0	0	0	0	0	0	0	0	0	0	0	0	0	0	0	0	0	0	0	0	0	0	0	0	0	0			3	0	0	0	0	0	0	0	0	0	0	0	0	0	0	0	0
Coxiella	0	0	0	0	0	1	0	0	0	0	0	0	1	0	0	0	0	0	3	0	0	0	0	0	0	0	1	7	0	0			10	0	0	0	0	0	0	0	0	0	0	1	1	2	2	0	0
Deinobacterium	0	0	0	0	0	0	0	0	0	0	0	0	0	0	1	0	1	0	0	0	0	0	0	0	0	0	0	0	0	0			0	0	0	0	0	0	0	0	0	0	0	0	0	0	0	0	0
Angustibacter	0	0	1	0	0	0	0	0	0	1	1	0	0	0	0	0	0	0	1	1	3	0	0	0	0	0	0	0	0	0			7	0	5	3	1	3	0	0	2	3	0	0	1	3	1	0	0
Exiguobacterium	0	9	1	1	0	0	0	0	0	2	3	0	0	0	0	1	0	0	0	0	0	0	0	0	0	0	0	0	0	0			0	0	0	0	0	0	0	0	0	0	0	0	0	0	0	0	0
Simkania	0	2	0	0	0	0	0	0	0	0	0	0	0	0	0	0	0	0	0	0	0	0	0	0	0	0	0	0	4	0			0	0	0	0	0	0	0	0	0	0	0	2	0	2	2	0	0
Rothia	0	0	0	0	0	0	0	0	0	0	2	0	0	0	0	0	0	0	0	0	0	0	0	0	0	0	0	0	0	0			0	0	0	0	0	0	0	0	0	0	0	0	0	0	0	2	0
Rhizorhapis	0	0	0	0	0	0	0	0	1	0	0	0	1	1	0	0	1	0	0	3	1	2	0	1	1	1	0	3	5	4			0	0	0	0	0	0	2	2	1	4	3	5	6	4	3	0	1
Chelativorans	0	0	0	0	0	0	0	0	0	0	0	0	0	0	0	0	0	0	0	0	0	0	0	0	1	0	0	0	0	0			0	10	0	0	0	0	0	1	2	0	0	2	3	3	0	0	0
Granulicatella	0	0	0	0	0	0	0	0	0	0	0	0	0	0	4	0	0	0	0	0	0	0	0	0	0	0	0	2	0	0			0	0	0	0	0	0	0	0	0	0	0	0	0	0	0	2	0
Thiobacter	12	0	0	0	0	0	0	0	0	0	0	0	0	0	0	0	0	0	0	0	0	0	0	0	0	0	0	0	0	0			10	0	0	3	0	0	0	0	0	2	0	3	0	0	0	0	0
Phaselicystis	0	0	0	0	0	0	0	0	0	0	0	0	0	0	0	0	0	12	0	5	0	2	3	8	0	1	6	8	13	12			2	0	0	0	0	0	0	0	0	0	0	0	2	0	0	0	0
Parafilimonas	0	1	0	0	0	0	0	0	0	0	0	0	1	0	0	0	0	0	0	0	0	1	0	0	0	0	0	0	0	0			19	0	1	0	0	1	0	0	0	0	5	0	0	2	0	0	1
Finegoldia	18	0	0	0	0	0	0	0	0	0	0	0	0	0	0	0	0	91	0	0	0	0	0	0	0	0	0	0	0	0			0	0	0	0	0	0	0	0	0	0	0	0	2	0	0	1	1
Elusimicrobium	5	0	0	0	0	0	0	0	0	0	0	0	0	0	0	0	0	0	0	0	0	0	0	0	0	0	0	0	0	0			44	0	0	0	0	0	0	0	0	0	0	0	0	0	0	0	0
Nitrobacter	0	0	0	0	0	0	0	0	1	0	1	0	0	1	0	0	0	0	2	0	0	0	0	0	0	0	0	0	0	0			0	0	1	0	0	0	1	0	4	1	1	0	4	2	1	0	0
Actinocorallia	0	0	0	0	0	0	1	0	1	0	2	0	1	0	0	0	2	0	0	0	0	3	0	1	0	0	0	0	0	0			0	0	2	0	1	5	3	1	3	0	0	2	0	0	0	0	0
Sandaracinobacter	0	0	0	0	0	0	2	0	0	0	0	1	0	0	0	0	0	0	0	0	0	0	0	0	0	7	0	0	0	0			0	0	0	0	0	0	0	0	1	0	0	0	0	0	1	0	0
Armatimonadetes_gp2	0	0	0	0	5	4	0	0	1	0	3	0	0	0	0	0	0	0	0	0	0	0	0	0	0	0	0	0	0	0			0	0	0	4	0	0	0	1	4	0	0	0	2	0	0	0	0
Neochlamydia	1	0	0	0	1	0	0	0	0	0	0	0	1	0	0	0	0	0	0	0	5	0	0	0	0	2	0	0	0	0			7	0	1	0	0	0	0	0	1	0	4	0	0	0	1	0	0
Schlesneria	0	0	0	0	0	0	2	1	3	0	1	1	1	6	1	0	5	0	2	2	6	0	0	4	1	0	0	2	0	0			0	0	0	0	1	0	0	0	1	1	5	3	1	5	1	2	0
Mycobacterium	0	0	0	0	0	0	0	0	0	0	0	0	0	0	0	0	3	0	2	6	7	0	0	2	0	0	0	1	0	2			1	0	0	0	0	0	0	0	0	0	0	0	1	1	0	0	6
Escherichia/Shigella	4	0	0	0	0	0	0	0	0	0	0	0	0	0	0	0	0	0	0	0	0	0	0	0	1	0	0	0	0	0			7	1	0	0	0	0	0	0	0	0	0	0	0	6	0	0	0
Roseococcus	0	0	0	0	0	0	0	0	0	3	1	0	0	0	1	0	1	0	0	2	0	0	5	0	0	0	0	0	0	0			0	0	0	0	0	0	1	0	0	2	0	0	1	2	1	0	0
Sporomusa	0	0	0	0	0	0	0	0	0	0	0	0	0	0	1	0	0	0	0	0	0	0	0	0	5	0	0	0	0	0			0	0	0	0	0	0	0	0	0	0	0	0	0	0	0	0	0
Hephaestia	0	0	1	0	0	1	0	2	0	1	3	0	0	0	0	0	0	0	0	0	0	0	0	0	0	0	0	0	0	0			0	1	8	10	5	6	2	6	4	3	3	1	0	0	0	0	0
Dactylosporangium	22	0	0	0	0	1	0	0	0	0	0	1	0	0	0	0	0	0	3	1	0	0	0	0	0	0	0	0	0	0			15	0	0	1	0	1	1	0	3	0	0	0	2	1	0	0	0
Dehalogenimonas	0	2	0	0	0	0	0	0	0	0	0	0	0	0	1	0	2	0	0	1	0	0	0	0	1	0	0	1	0	0			18	0	1	0	0	0	0	0	1	2	0	0	0	0	0	0	0
Tumebacillus	0	0	0	0	0	0	0	0	0	0	0	0	0	0	0	0	0	0	0	0	5	0	0	1	0	1	4	0	0	0			12	0	0	0	0	0	0	0	0	0	0	0	0	0	0	0	0
Desulfovermiculus	0	2	0	0	0	0	0	0	0	0	0	0	0	0	1	0	0	0	2	0	0	0	0	0	0	0	0	0	0	1			5	0	0	0	0	0	0	2	0	0	0	0	0	0	1	0	0
Gemella	0	0	0	0	0	0	0	0	0	0	0	0	0	0	0	0	0	9	0	0	0	0	0	0	0	0	0	0	0	0			0	0	0	0	0	0	0	0	0	0	0	0	0	0	0	4	0
Cellulosimicrobium	0	1	0	0	0	0	0	1	1	0	2	2	0	0	0	0	0	0	0	0	0	0	0	0	0	0	0	0	0	0			0	0	5	2	0	0	0	0	0	2	0	0	0	1	0	0	0
Anaeroarcus	0	0	0	0	0	0	0	0	0	0	0	0	0	1	0	0	0	0	0	0	0	0	0	8	0	0	6	0	0	0			29	0	0	0	0	0	0	0	0	0	0	0	1	0	0	3	0
Selenomonas	0	0	0	0	0	0	0	0	0	0	0	0	0	0	0	0	0	0	0	0	0	0	0	0	0	0	0	0	0	0			0	0	0	0	0	0	0	0	0	0	0	0	0	0	0	0	0
Teredinibacter	1	0	0	0	0	0	1	0	0	0	0	0	1	0	0	0	0	0	0	0	0	0	0	0	0	0	0	0	0	0			7	0	0	0	0	0	0	2	0	0	0	2	0	0	0	0	0
Anaerococcus	0	0	0	0	0	0	0	0	0	0	0	0	0	0	0	0	0	74	0	0	0	0	3	0	0	0	0	0	0	0			0	0	0	0	0	0	0	0	0	0	0	0	0	0	0	0	0
Azomonas	0	1	0	1	0	0	0	1	1	0	0	0	0	0	1	0	0	1	0	1	0	0	0	0	0	0	0	0	0	0			0	6	3	0	1	3	1	3	0	3	2	1	0	1	0	0	0
Thermohydrogenium	0	0	1	0	0	0	0	0	0	0	0	0	2	0	0	0	0	0	3	0	0	0	0	0	0	0	0	0	0	0			0	0	3	0	0	0	0	0	0	0	0	0	0	0	0	1	0
Gp9	18	0	0	0	0	0	0	0	0	1	0	0	0	0	0	0	0	0	1	0	0	0	0	0	0	0	0	0	0	0			6	15	0	0	2	0	0	0	0	0	3	0	0	0	0	0	2
Alloprevotella	0	0	0	0	0	0	0	0	0	0	0	0	0	0	0	0	0	0	0	0	0	0	0	0	0	0	0	0	0	0			0	0	0	0	0	0	0	0	0	0	0	0	0	0	0	0	0
Larkinella	0	0	0	0	0	0	0	2	0	0	2	0	4	0	0	0	0	0	0	0	0	2	0	0	0	0	0	0	0	0			0	0	0	0	0	0	1	0	1	2	0	1	0	1	3	0	0
Filimonas	0	0	0	1	0	0	1	0	2	0	0	0	0	0	0	0	0	0	0	0	0	0	0	2	0	0	0	0	0	0			0	0	5	3	0	2	0	0	2	0	1	3	1	1	0	0	2
Symbiobacterium	0	0	0	0	0	0	0	0	0	0	0	0	0	0	0	0	0	0	0	0	0	0	0	0	0	0	0	0	0	0			0	0	0	0	0	0	0	0	0	0	0	0	0	0	0	0	0
Aquisphaera	0	0	0	0	0	0	0	0	1	0	0	2	0	0	0	0	0	0	0	3	0	0	0	0	4	0	0	0	1	0			0	0	0	0	0	0	0	0	0	2	0	0	0	0	1	0	0
Cnuella	0	0	0	0	1	1	1	0	1	0	0	1	0	0	0	0	0	0	0	0	1	0	0	1	0	0	0	0	0	0			0	0	0	2	1	2	2	1	0	3	0	0	0	0	0	0	0
Gp19	11	0	0	0	0	0	0	0	0	0	0	0	0	0	0	0	3	0	0	0	0	0	0	0	0	0	0	0	0	0			0	0	0	0	0	0	0	0	0	0	0	0	0	0	1	0	0
Cloacibacterium	0	0	0	0	0	0	0	0	0	0	0	0	0	0	0	0	0	1	0	0	0	0	0	0	0	0	0	0	0	0			0	0	0	0	0	0	0	0	0	0	0	0	0	0	0	5	0
Geminicoccus	0	0	0	1	0	0	0	0	1	1	1	0	0	0	0	1	0	0	0	0	0	0	0	0	0	0	0	0	0	0			4	0	1	0	0	0	0	0	0	2	0	0	0	0	3	0	0
Oceanibacterium	3	0	0	0	0	0	0	0	0	0	0	0	0	0	2	0	0	0	0	0	0	6	0	0	0	0	3	3	0	1			0	0	0	0	0	0	0	0	1	0	4	0	0	1	0	0	0
Rhodoligotrophos	0	0	4	0	1	0	0	0	1	0	0	0	1	0	0	2	0	0	0	1	0	1	0	0	0	0	0	0	0	0			2	0	0	0	0	0	0	0	0	0	0	0	0	0	1	2	0
Afifella	0	0	0	0	3	0	0	1	0	0	0	2	0	1	0	0	0	0	1	0	0	2	0	0	0	0	0	0	1	0			0	11	0	0	0	0	0	0	2	2	7	0	1	0	0	0	0
Zavarzinella	0	0	0	0	0	0	0	0	1	0	0	0	0	0	0	3	0	0	2	0	0	2	0	0	0	0	1	0	2	0			5	0	0	0	0	0	0	0	0	1	1	0	0	2	0	2	0
Singulisphaera	0	0	0	0	0	0	0	1	0	0	0	0	0	1	1	0	0	0	1	3	0	1	0	1	0	1	2	0	0	0			0	0	0	0	0	0	0	1	0	0	0	2	0	2	1	0	0
Solimonas	0	0	0	0	0	0	0	1	0	0	0	0	0	0	0	0	0	0	0	0	0	0	0	0	0	0	0	0	1	0			2	0	0	0	0	0	0	0	0	0	0	0	1	0	0	0	0
Aneurinibacillus	0	0	0	0	0	0	0	0	0	0	0	0	0	0	0	0	0	0	0	0	0	0	0	0	0	0	0	0	0	0			0	0	0	0	0	0	0	0	0	0	0	0	0	0	0	0	0
Noviherbaspirillum	0	0	0	0	0	1	0	0	0	0	0	0	0	0	0	0	0	0	0	0	0	0	0	0	0	0	0	0	0	0			12	0	0	0	0	0	0	2	2	0	0	1	1	1	0	0	0
Tepidimonas	0	0	0	0	0	0	0	0	0	0	0	0	0	0	0	0	2	0	0	0	0	0	0	0	0	0	0	0	3	0			21	0	0	0	0	0	0	0	0	0	0	3	0	0	3	6	0
Prevotella	0	0	0	0	0	0	0	0	0	0	0	0	0	0	0	0	0	0	0	0	0	0	0	3	0	0	0	0	0	0			0	0	0	0	0	0	0	0	0	0	0	0	0	0	0	0	0
Erythromicrobium	0	2	0	2	0	1	0	0	0	0	0	0	0	0	0	0	0	0	0	0	0	0	0	0	0	0	0	0	0	0			0	0	0	1	6	8	2	3	3	7	1	4	2	0	3	2	0
Bacteroides	13	1	0	0	2	0	0	0	0	0	0	0	0	0	0	0	0	0	0	0	0	0	0	0	0	0	0	0	0	0			0	0	0	0	0	0	0	0	0	0	0	0	0	0	2	0	0
Pseudonocardia	0	0	0	0	0	0	0	0	0	0	0	0	0	0	0	0	0	0	0	0	0	0	0	0	0	0	0	0	0	0			0	0	0	0	0	0	0	0	0	0	0	0	0	0	0	0	0
Lactobacillus	5	0	0	0	0	0	0	0	0	0	0	0	0	0	0	0	0	0	0	0	0	0	0	0	0	0	0	0	0	0			0	0	0	0	0	0	0	0	0	0	0	0	0	0	0	0	0
Myxococcus	0	0	0	0	0	0	0	0	0	0	0	0	0	0	0	0	0	0	0	0	0	0	0	0	0	0	0	0	0	0			0	0	0	0	0	0	0	0	0	0	0	0	0	0	0	0	0
Gordonia	0	0	0	0	0	0	0	0	0	0	0	0	0	0	0	0	0	0	1	0	0	0	0	2	0	2	4	0	0	0			0	0	0	0	0	0	0	0	0	0	0	0	0	0	0	0	0
GpI	0	0	0	0	0	0	0	0	0	0	0	0	0	0	0	0	0	0	0	0	0	0	0	0	0	0	0	0	0	0			0	0	0	0	0	0	0	0	0	0	0	0	0	0	0	0	0
Oligoflexus	0	1	0	0	0	0	0	0	0	0	0	0	0	0	0	0	0	0	0	0	0	0	0	0	0	0	0	0	0	0			0	0	0	0	0	0	0	0	0	0	0	0	0	0	0	0	0
Ornatilinea	3	1	0	0	0	0	0	0	0	0	0	0	0	0	0	5	0	1	0	0	0	0	0	0	0	0	0	0	1	1			0	0	1	0	0	0	0	0	0	0	0	0	0	1	0	0	0
Rhizorhabdus	0	0	1	2	1	0	0	0	0	0	1	0	0	0	1	0	0	0	0	1	0	0	0	8	0	0	0	0	0	0			0	0	0	3	3	5	2	5	2	2	1	1	3	0	0	0	0
Desertibacter	0	0	0	0	0	0	0	0	0	0	0	0	0	0	2	0	0	0	0	0	0	0	0	0	0	0	0	2	0	0			2	0	0	0	0	0	0	0	1	0	0	0	1	1	0	0	2
Nitrosomonas	0	0	0	0	0	0	0	0	0	0	0	0	0	0	0	0	0	0	0	0	0	0	0	0	0	0	2	3	4	3			0	0	0	0	0	0	0	0	0	0	0	0	0	0	0	0	0
Anaerobacter	0	0	0	0	0	0	0	0	0	0	0	0	0	0	0	0	0	0	0	0	0	0	0	0	0	0	0	0	0	0			0	0	0	0	0	0	0	0	0	0	0	0	0	0	0	0	0
Microlunatus	15	0	0	0	0	0	0	0	0	0	0	0	0	3	2	0	0	0	0	0	0	0	0	0	0	0	0	0	0	1			0	0	0	0	1	0	2	0	0	0	0	0	0	0	0	0	0
Panacagrimonas	17	0	0	0	0	0	0	0	0	0	0	0	0	0	0	0	0	0	0	0	0	0	0	0	0	0	0	0	0	0			0	0	0	0	0	0	0	0	0	0	0	0	0	0	0	0	0
Thermomarinilinea	0	0	0	0	0	0	0	0	0	1	0	0	0	0	0	0	0	0	0	0	0	0	0	0	0	0	0	0	0	0			0	0	0	5	0	0	0	0	0	0	0	0	0	0	1	0	0
Stakelama	0	0	0	0	0	0	0	0	1	1	0	0	0	0	1	0	0	3	0	3	1	3	0	0	0	0	0	0	1	0			0	0	0	1	1	0	0	1	0	4	2	2	2	2	0	1	0
Ectothiorhodosinus	24	0	0	0	0	0	0	0	0	0	0	0	0	0	0	0	0	0	0	0	0	0	0	0	0	0	0	0	0	0			10	0	0	0	0	0	0	0	0	0	0	0	0	0	0	0	0
Ethanoligenens	0	0	0	0	0	0	0	0	0	0	0	0	2	0	0	0	0	0	0	0	0	0	0	0	0	0	0	0	0	0			10	0	0	0	0	0	0	0	0	0	0	0	0	0	0	0	0
Herpetosiphon	0	0	0	0	0	0	0	0	0	0	0	0	0	0	0	0	0	0	0	0	0	0	0	0	0	0	0	0	0	0			0	0	0	0	0	0	0	0	0	0	0	0	0	0	0	0	0
Streptacidiphilus	0	2	0	0	1	0	0	0	0	0	0	0	0	0	0	0	0	0	0	0	0	0	0	0	0	0	0	0	0	0			0	1	0	1	2	2	0	0	0	0	0	0	0	0	0	0	0
Craurococcus	0	0	0	0	0	0	0	0	0	0	0	0	0	0	0	0	0	0	0	0	0	0	0	0	0	0	0	0	0	0			0	0	0	0	0	0	0	0	0	0	0	0	0	0	0	0	0
Nitrospirillum	0	0	0	0	0	0	0	0	0	0	0	0	0	0	0	0	0	0	0	0	0	0	0	0	0	0	0	0	0	0			0	0	0	0	0	0	0	0	0	0	0	0	0	0	0	0	0
Tepidisphaera	0	0	0	0	0	0	0	0	0	0	0	0	0	0	0	0	0	0	0	0	0	0	0	0	0	0	0	0	0	0			1	0	0	0	0	0	0	0	0	0	0	0	0	0	0	0	0
Telluria	0	0	0	0	0	0	0	0	0	0	0	0	0	0	1	0	0	0	0	0	0	0	0	0	0	0	0	0	0	0			0	0	1	0	0	0	0	0	0	0	0	0	0	0	0	0	0
Aeromonas	0	3	2	0	1	0	2	0	2	0	3	0	0	0	3	0	0	0	0	0	0	0	0	0	0	0	0	0	0	0			0	0	0	1	0	0	0	0	3	0	0	0	0	0	5	0	0
Agromyces	0	0	0	0	0	0	0	0	0	0	4	0	1	0	0	0	0	1	0	0	0	0	0	0	0	0	0	0	0	0			0	0	1	0	0	0	0	0	0	1	0	0	0	0	0	4	0
Rubellimicrobium	0	0	0	0	0	0	0	0	0	0	0	0	0	0	0	0	0	0	0	0	0	0	0	0	0	0	0	0	0	0			0	0	0	0	0	0	0	0	0	0	0	0	0	0	0	0	0
Emticicia	0	0	0	0	0	0	0	0	0	0	0	0	0	0	0	0	0	0	0	0	0	0	0	0	0	0	0	0	0	0			0	0	0	0	0	0	2	0	1	0	0	1	3	1	0	5	0
Spirosoma	0	0	0	0	0	0	0	0	0	0	0	0	0	0	0	0	0	0	0	0	0	0	0	0	0	0	0	0	0	0			0	0	0	1	0	0	1	0	0	0	0	2	0	0	0	3	0
Desulfovibrio	0	0	0	0	0	0	0	0	0	0	0	0	0	0	0	0	0	0	0	0	0	0	0	0	0	0	0	0	0	0			0	0	0	0	0	0	0	0	0	0	0	0	0	0	0	4	0
Enhydrobacter	0	0	0	0	0	0	0	0	0	0	0	0	0	0	0	5	0	0	0	0	0	0	0	0	0	0	0	0	0	0			0	0	0	0	0	0	0	0	0	0	0	0	0	0	0	1	0
Amaricoccus	0	1	0	0	0	0	0	0	0	0	0	0	0	0	0	0	0	0	0	0	0	0	0	0	0	0	0	0	0	1			13	0	0	0	0	0	0	0	0	0	0	0	0	0	0	0	0
Fusobacterium	0	0	0	0	0	0	0	0	0	0	0	0	1	0	0	0	0	0	0	0	0	0	0	0	0	0	0	0	0	0			0	0	0	0	0	0	0	0	0	0	0	0	0	0	0	0	0
Thermoflexus	0	1	0	0	0	0	0	0	0	0	0	0	0	0	0	0	0	0	0	0	0	0	0	0	0	0	0	0	0	0			0	0	0	0	0	0	0	0	0	0	0	0	0	0	0	0	0
Virgisporangium	0	0	0	0	0	0	0	0	0	0	1	0	0	0	0	0	0	0	0	0	0	0	0	0	0	0	0	0	0	0			0	0	0	0	1	0	0	0	0	0	0	0	0	0	0	0	0
Haliangium	8	0	0	0	0	0	0	0	0	0	0	0	0	0	0	0	0	0	0	0	0	0	0	0	0	0	0	0	0	0			17	0	0	0	0	0	0	0	0	0	0	0	0	0	0	0	0
Demequina	0	0	0	0	0	0	0	0	0	0	0	0	0	0	0	0	0	0	0	0	0	0	0	0	0	0	0	0	0	0			0	0	0	0	0	0	0	0	0	0	0	0	0	0	0	0	0
Enterococcus	0	0	0	0	0	0	0	0	0	0	0	0	0	0	0	0	0	0	0	0	0	0	0	0	0	0	0	0	0	0			2	0	0	0	0	0	0	2	0	0	0	0	0	0	0	0	0
Modestobacter	0	0	0	0	0	0	0	0	0	0	0	0	0	0	0	0	2	0	0	0	0	0	0	0	0	0	0	0	0	0			0	0	0	2	0	0	0	0	0	0	0	0	1	0	0	0	0
Ruminococcus	11	0	0	0	0	0	0	0	0	0	0	0	0	0	0	0	0	0	0	0	0	0	0	0	0	0	0	0	0	0			0	0	0	2	0	0	0	0	0	0	0	0	0	0	0	2	0
Xenophilus	0	0	0	0	0	0	0	0	0	0	0	0	0	0	1	0	1	0	0	1	0	1	0	0	0	0	0	0	0	0			0	0	0	0	6	1	0	1	0	0	2	0	3	0	0	0	0
Chitinibacter	0	2	0	0	0	0	0	0	0	0	0	1	0	0	0	0	0	0	0	0	0	0	0	0	0	0	0	0	0	0			0	0	2	0	1	0	0	2	0	3	0	0	1	3	2	0	0
Minicystis	0	0	0	0	0	0	0	0	0	0	0	0	0	0	0	0	0	0	0	0	0	0	0	0	0	0	0	0	0	0			6	0	1	0	0	0	0	0	0	0	0	0	0	0	0	0	0
Candidatus Endomicrobium	4	0	0	0	0	0	0	0	0	0	0	0	0	0	0	0	0	0	0	0	0	0	0	0	0	0	0	0	0	0			0	0	0	0	0	0	0	0	0	0	0	0	0	0	0	0	0
Edaphobacter	0	0	0	0	0	1	1	0	0	0	0	0	0	0	0	0	0	0	0	0	0	0	0	0	0	0	0	0	0	0			3	0	0	0	2	0	0	0	1	0	0	0	0	1	0	0	0
Mycetocola	0	0	0	0	0	0	0	0	0	1	0	0	0	0	0	0	0	0	1	0	0	0	0	0	0	0	0	0	0	2			0	0	1	0	0	0	0	1	2	2	0	1	0	0	0	0	0
Oceanibaculum	0	0	0	0	0	0	0	0	0	0	0	0	0	0	1	0	0	0	0	0	0	0	0	0	0	0	0	0	0	0			0	0	0	0	0	0	0	0	0	2	0	0	0	0	0	0	0
Porphyromonas	10	0	0	0	0	0	0	0	0	0	0	0	0	0	0	0	0	0	1	0	0	0	0	0	0	0	0	0	0	0			0	0	0	0	0	0	0	0	0	0	0	0	0	0	0	1	0
Weissella	0	0	0	0	0	0	0	0	0	0	0	0	0	0	0	0	0	0	0	0	0	0	0	0	0	0	0	0	0	0			0	0	0	0	0	0	0	0	0	0	0	0	0	0	0	0	0
Gp11	0	0	0	0	0	0	0	0	0	0	0	0	0	0	0	0	0	0	0	0	0	0	0	0	0	0	0	0	0	0			11	0	0	0	0	0	0	0	0	0	0	0	0	0	0	0	0
Campylobacter	0	0	0	0	0	0	0	0	0	0	0	0	0	0	0	0	0	0	0	0	0	0	2	0	0	0	0	0	0	0			0	0	0	0	0	0	0	0	0	0	0	0	0	0	0	0	0
Gp18	0	0	0	0	0	0	0	0	0	0	0	0	0	0	0	0	0	0	0	0	0	0	0	0	0	0	0	0	0	0			0	0	0	0	0	0	0	0	0	0	0	0	0	0	0	0	0
Lautropia	0	0	0	0	0	0	0	0	0	0	0	0	0	0	0	0	0	0	0	0	0	0	0	0	0	0	0	0	0	0			0	0	0	0	0	0	0	0	0	0	0	0	0	0	0	0	0
Oryzihumus	0	1	0	0	5	0	0	0	0	0	0	0	1	0	0	0	0	0	0	0	0	0	0	0	0	0	0	0	0	0			0	0	0	0	0	0	0	0	1	0	0	0	0	0	0	0	0
Stigmatella	0	0	0	0	0	0	0	0	0	0	0	0	0	0	0	0	0	0	0	0	0	0	0	0	0	0	0	0	0	0			0	0	0	0	0	0	1	0	0	0	0	0	0	0	0	0	0
Uliginosibacterium	0	1	0	0	1	0	0	0	0	0	0	0	0	0	0	0	0	0	0	0	0	0	0	0	0	0	0	0	0	0			0	0	0	0	0	0	0	0	0	0	0	0	0	0	0	0	0
Brevibacterium	0	0	0	0	0	0	0	0	0	0	0	0	0	0	0	0	0	0	0	0	0	1	0	0	3	0	0	0	0	0			0	0	1	0	0	0	0	0	0	0	0	0	0	0	0	0	0
Cystobacter	0	0	0	0	0	0	0	0	0	0	0	0	0	0	0	0	0	0	0	0	0	0	0	0	0	0	0	0	0	0			19	0	0	0	0	0	0	0	0	0	0	0	0	0	0	0	0
Clostridium IV	0	0	0	0	0	0	0	0	0	0	0	0	0	0	0	0	0	0	0	0	0	0	1	0	0	0	0	0	0	0			2	0	0	0	0	0	0	0	0	0	0	0	0	0	0	0	0
Fibrella	0	0	0	0	0	0	0	0	0	0	0	0	0	0	0	0	0	0	0	0	0	0	0	0	0	0	0	0	0	0			0	0	0	0	0	0	0	0	0	0	0	0	0	0	0	0	0
Actinomyces	2	0	0	0	0	0	0	0	0	0	0	2	0	0	1	0	0	0	0	0	0	0	0	0	0	0	0	0	0	0			0	0	0	0	0	0	0	0	0	0	0	0	0	0	0	1	0
Amycolatopsis	0	0	0	0	0	0	0	0	0	0	0	0	0	0	0	0	0	0	0	0	0	0	0	0	0	0	0	0	0	0			0	0	0	0	0	0	0	0	0	0	0	0	0	0	0	0	0
Mycoplana	0	0	0	0	0	0	0	0	0	0	0	0	0	0	0	0	0	0	0	0	0	0	0	0	0	0	0	0	0	0			0	0	0	0	0	0	0	1	0	0	0	0	0	0	0	1	0
Orientia	0	0	0	0	0	0	0	0	0	0	0	0	0	0	0	0	0	0	0	0	0	0	0	0	0	0	0	0	0	0			3	0	0	0	0	0	0	0	0	0	0	0	0	0	1	0	0
Plantibacter	0	0	1	0	0	0	0	0	0	0	0	0	0	0	0	0	0	0	0	0	0	0	0	0	0	0	0	0	0	0			0	0	1	1	1	2	0	0	3	0	0	1	0	1	1	0	0
Abiotrophia	0	0	0	0	0	0	0	0	0	0	0	0	0	0	0	0	0	0	0	0	0	1	0	0	0	0	0	0	0	0			0	0	0	0	0	0	0	0	0	0	0	0	0	0	0	1	0
Acidisoma	0	0	0	0	0	0	0	0	0	0	0	0	0	0	0	0	0	0	0	0	0	0	0	0	0	0	0	0	0	0			0	0	0	0	0	0	0	0	1	0	0	1	0	0	0	0	0
Brachybacterium	0	0	0	0	0	0	0	0	0	0	0	0	0	0	0	0	0	0	0	1	0	0	0	0	0	0	0	0	0	0			13	0	0	0	0	0	0	0	0	0	0	0	0	0	0	0	0
Jahnella	0	0	0	0	0	0	0	0	0	0	0	0	0	0	0	0	0	0	0	0	0	0	0	1	0	0	0	0	1	3			0	0	0	0	0	0	0	0	0	0	0	0	0	0	1	0	0
Collimonas	0	0	0	0	0	0	0	0	0	0	0	0	0	0	0	0	0	0	0	0	0	0	0	0	0	0	0	0	0	0			0	0	0	0	0	0	0	0	0	0	0	0	0	0	0	0	0
Olivibacter	0	0	0	0	0	0	0	0	0	0	0	1	0	0	0	0	0	0	0	0	7	0	0	0	0	0	0	0	0	0			0	0	0	0	0	0	0	0	0	0	0	0	0	0	0	0	0
Polyangium	0	0	0	0	0	0	0	0	0	0	0	0	0	0	0	0	0	0	0	0	0	0	0	0	0	0	0	0	0	0			0	0	0	0	0	0	0	0	0	0	0	0	0	0	0	0	0
Thermomonas	0	0	0	0	2	0	0	1	0	0	0	0	0	0	0	0	0	0	0	0	0	0	0	0	0	0	0	0	0	0			0	0	1	2	1	1	0	0	0	1	0	0	0	0	0	0	0
Actinoallomurus	0	0	0	0	0	0	0	0	0	0	0	0	0	0	0	0	0	0	0	0	0	0	0	0	0	0	0	0	0	0			13	0	0	0	0	0	0	0	0	0	0	0	0	0	0	0	0
Dermabacter	0	0	0	0	0	0	0	0	0	0	0	0	0	0	0	0	0	2	0	0	0	0	0	0	0	0	0	0	0	0			0	0	0	0	0	0	0	0	0	0	0	0	0	0	0	0	0
Diaphorobacter	0	0	0	0	0	1	0	0	0	0	0	0	0	0	0	0	0	0	0	0	0	0	0	2	0	0	0	0	0	0			0	0	0	0	0	1	1	2	2	1	0	1	0	0	0	2	0
Fonticella	0	0	0	0	0	0	0	0	0	0	0	0	0	0	0	0	0	0	0	0	0	0	0	0	0	0	0	0	0	0			0	0	0	0	0	0	0	0	0	0	0	0	0	0	0	0	0
Terriglobus	0	2	0	1	0	0	0	1	0	0	0	0	0	0	0	0	0	0	0	0	0	0	0	0	0	0	0	0	0	0			0	0	0	0	2	0	0	0	1	0	0	0	0	0	0	0	0
Plantactinospora	0	0	0	0	0	0	0	0	0	0	0	0	0	0	0	0	1	0	0	0	0	0	0	0	0	0	0	0	0	0			0	0	0	0	0	0	0	0	0	2	0	0	0	0	0	0	0
Rhodomicrobium	0	0	0	0	0	0	0	0	0	0	0	0	0	0	0	0	0	0	0	0	0	0	0	2	0	0	0	0	0	0			0	0	0	0	0	0	0	0	0	0	0	0	0	0	0	0	0
Acidisphaera	0	0	0	0	0	0	0	0	0	0	0	0	0	0	0	0	0	0	0	0	0	0	0	0	0	0	0	0	0	0			0	0	0	0	0	0	0	0	0	0	0	0	0	0	0	0	0
Pandoraea	0	0	1	0	1	0	0	1	0	1	0	2	0	0	0	0	0	0	0	0	0	0	0	0	0	0	0	0	0	1			0	0	0	0	0	0	0	0	0	0	0	0	0	0	0	0	0
Rickettsia	0	0	0	0	0	0	0	0	0	0	0	0	0	0	0	0	0	0	0	0	0	0	0	0	0	0	0	0	0	0			1	0	0	0	0	0	0	0	0	1	0	0	0	0	0	0	0
Aeribacillus	0	1	0	0	0	0	0	0	0	0	0	0	0	0	0	2	0	0	0	0	0	0	0	0	0	0	0	0	0	0			7	0	0	0	0	0	0	0	0	1	0	0	0	0	0	0	0
Aquaspirillum	0	0	0	0	0	0	0	0	0	0	0	0	0	0	0	0	0	0	0	1	0	0	0	0	0	0	0	0	0	0			0	0	0	0	0	2	0	0	1	2	0	1	0	0	0	0	0
Leptotrichia	0	0	0	0	0	0	0	0	0	0	2	0	0	0	0	0	0	0	0	0	0	0	0	0	0	0	0	0	0	0			0	0	0	0	0	0	0	0	0	0	0	0	0	0	0	0	0
Lysinibacillus	0	0	0	0	0	0	0	0	0	0	0	0	0	0	0	0	0	0	0	0	0	0	0	0	0	0	0	0	0	0			0	0	0	0	0	0	0	0	0	0	0	0	0	0	0	0	0
Namhaeicola	0	0	0	0	0	0	0	0	0	0	0	0	0	0	0	0	0	0	0	0	0	0	0	0	0	0	0	0	0	0			0	0	0	0	0	0	0	0	0	0	0	0	0	0	0	0	0
Negativicoccus	0	0	0	0	0	0	0	0	0	0	0	0	0	0	0	0	0	11	0	0	0	0	0	0	0	0	0	0	0	0			0	0	0	0	0	0	0	0	0	0	0	0	0	0	0	0	0
Beggiatoa	0	0	0	0	0	0	0	0	0	2	0	0	0	0	0	0	0	0	0	0	0	0	0	0	0	3	0	0	0	0			0	0	0	0	0	0	0	0	0	0	0	0	0	0	0	5	0
GpV	0	0	0	0	0	0	0	0	0	0	0	0	0	0	0	0	0	0	0	0	0	0	0	0	0	0	0	0	0	0			0	0	0	0	0	0	0	0	0	0	0	0	0	0	0	0	0
Planctopirus	0	0	0	0	0	0	0	0	0	0	0	0	0	0	0	0	1	0	0	0	0	0	0	0	0	0	0	2	1	0			0	0	0	0	0	0	0	0	0	0	0	2	0	0	1	0	0
Telmatospirillum	0	0	0	0	0	0	0	0	0	0	0	0	0	0	0	0	0	0	0	0	0	0	0	0	0	0	0	0	0	0			0	0	0	0	0	0	0	0	0	0	0	0	0	0	0	0	0
Actinobaculum	5	0	0	0	0	0	0	0	0	0	0	0	0	0	0	0	0	0	0	0	0	0	0	0	0	0	0	0	0	0			4	0	0	0	0	0	0	0	0	0	0	0	0	0	0	0	0
Azorhizobium	0	0	0	0	0	0	0	0	0	0	0	0	0	0	0	0	0	0	0	1	0	0	0	0	0	0	0	0	0	0			0	0	0	0	2	0	0	0	0	3	1	2	0	0	0	0	0
Ottowia	0	0	0	0	0	0	0	0	0	0	0	0	0	0	0	0	0	0	0	0	0	0	0	0	0	0	0	0	0	2			0	0	0	0	0	0	0	0	0	2	0	0	0	0	0	0	0
Alterococcus	0	0	0	0	0	0	0	0	0	0	0	0	0	0	0	0	0	0	0	0	0	0	0	0	0	0	0	0	0	0			0	0	0	0	0	0	0	0	0	0	0	0	0	0	0	0	0
Blastococcus	0	0	0	0	0	0	0	0	0	0	0	0	0	0	0	0	0	0	0	0	0	0	0	0	0	0	0	0	0	0			0	0	0	0	0	0	0	0	0	0	0	0	0	0	0	0	0
Leptothrix	0	0	0	0	0	0	0	0	0	0	0	0	0	0	0	0	0	0	0	0	0	0	0	0	0	0	0	0	0	0			0	0	2	0	0	0	0	0	0	0	0	0	0	0	0	0	0
Meiothermus	0	0	0	0	0	0	0	0	0	0	0	0	0	0	0	0	0	0	0	0	0	0	0	0	0	0	0	0	0	0			1	0	0	0	0	0	0	0	0	0	0	0	0	0	0	0	0
Rubrobacter	0	0	0	0	0	0	0	0	0	0	0	0	0	0	0	0	0	0	0	0	0	0	0	0	0	0	0	0	0	0			0	0	0	0	0	0	0	0	0	0	0	0	0	0	0	0	0
Arsenicicoccus	0	0	0	0	0	0	0	0	0	0	0	0	0	0	0	0	0	0	0	0	0	0	0	0	0	0	0	0	0	0			0	0	0	0	0	0	0	0	0	0	0	0	0	0	0	0	0
Geodermatophilus	5	0	0	0	0	0	0	0	0	0	0	0	0	0	0	0	0	0	0	0	0	0	0	0	0	0	0	0	0	0			0	0	0	0	0	0	0	0	0	0	0	0	0	0	0	0	0
Gp12	0	0	0	0	0	0	0	0	0	0	0	0	0	0	0	0	0	0	0	0	0	0	0	0	0	0	0	0	0	0			0	0	0	0	0	0	0	0	0	0	0	0	0	0	0	0	0
Metallibacterium	0	0	0	0	0	0	0	0	0	0	0	0	0	0	0	0	0	0	0	0	0	0	0	0	0	0	0	0	0	0			0	0	0	0	0	0	0	0	0	0	0	0	0	0	0	0	0
Methylococcus	0	0	0	0	0	0	0	0	0	0	0	0	0	0	0	0	0	0	0	0	0	0	0	0	0	0	0	0	0	0			0	0	0	0	0	0	0	0	0	0	0	0	0	0	0	0	0
Oscillochloris	0	0	0	0	0	0	0	0	0	0	2	0	0	0	0	0	0	0	0	0	0	0	0	0	0	0	0	0	0	0			0	0	0	0	0	0	0	0	0	0	0	0	0	0	0	0	0
Renibacterium	0	0	0	0	0	0	0	0	0	0	0	0	0	0	0	0	0	0	0	0	0	0	0	0	0	0	0	0	0	0			0	0	0	1	0	0	0	0	0	0	0	0	0	0	0	0	0
Vulgatibacter	0	0	0	0	0	0	0	0	0	0	0	0	0	0	0	0	0	0	0	0	0	0	0	0	0	0	0	0	0	0			0	0	0	0	0	0	0	0	0	0	0	0	0	0	0	0	0
Acidobacterium	0	0	0	0	0	0	0	0	0	0	0	0	0	0	0	0	0	0	0	0	0	0	0	0	0	0	0	0	0	0			0	0	0	0	0	0	0	0	0	0	0	0	0	0	0	0	0
Caenimonas	0	0	0	0	0	0	0	0	0	0	0	0	0	0	0	0	0	0	0	0	0	0	0	0	0	0	0	0	0	0			0	0	0	0	0	0	0	1	0	0	0	0	0	0	0	0	0
Gp13	0	0	0	0	0	0	0	0	0	0	0	0	0	0	0	0	0	0	0	0	0	0	0	0	0	0	0	0	0	0			0	0	0	0	0	0	0	0	0	0	0	0	0	0	0	0	0
Ignavibacterium	0	0	0	0	0	0	0	0	0	0	0	0	0	0	0	0	0	0	0	0	0	0	0	0	0	0	0	0	0	0			0	0	0	0	0	0	0	0	0	0	0	0	0	0	0	0	0
Sporichthya	0	0	0	0	0	0	0	0	0	0	0	0	0	0	0	0	0	0	0	0	0	0	0	0	0	0	0	0	0	0			0	0	0	0	0	0	0	0	0	0	0	0	0	0	0	0	0
Trabulsiella	0	0	0	0	0	0	0	0	0	0	0	0	0	0	0	0	0	0	0	0	0	0	0	0	0	0	0	0	0	0			0	0	0	0	0	0	0	0	0	0	0	0	0	0	0	0	0
Zhizhongheella	0	0	0	0	0	0	0	0	0	0	0	0	0	0	0	0	0	0	0	0	0	0	0	0	0	0	0	0	0	0			0	0	0	0	0	0	0	0	0	0	0	0	0	0	0	0	0
Acidiferrobacter	0	0	0	0	0	0	0	0	0	0	0	0	0	0	0	0	0	0	0	0	0	0	0	0	0	0	0	0	0	0			0	0	0	0	0	1	0	0	0	0	0	0	0	0	0	0	0
Blautia	0	0	0	0	0	0	0	0	0	0	0	0	0	0	0	0	0	0	0	0	0	0	0	0	0	0	0	0	0	0			0	0	0	0	0	0	0	0	0	0	0	0	0	0	0	0	0
Carboxydocella	0	0	0	0	0	0	0	0	0	0	0	0	0	0	0	0	0	0	0	0	0	0	5	0	0	0	0	0	0	0			0	0	0	0	0	0	0	0	0	0	0	0	0	0	0	0	0
Chromobacterium	0	0	0	0	0	0	0	0	0	0	0	0	0	0	0	0	0	0	0	0	0	0	0	0	0	0	0	0	0	0			0	0	0	0	0	0	0	0	0	0	0	0	0	0	0	0	0
Dialister	0	0	0	0	0	0	0	0	0	0	0	0	0	0	0	0	0	2	0	0	0	0	0	0	0	0	0	0	0	0			0	0	0	0	0	0	0	0	0	0	0	0	0	0	0	0	0
Fulvimonas	0	0	0	0	0	0	0	0	0	0	0	0	0	0	0	0	0	0	0	0	0	0	0	0	0	0	0	0	0	0			0	0	0	0	0	0	0	0	0	0	0	0	0	0	0	0	0
Kribbella	0	0	0	0	0	0	0	0	0	0	0	0	0	0	0	0	0	0	0	0	0	0	0	0	0	0	0	0	0	0			0	0	0	0	0	0	1	0	0	0	0	0	0	0	0	0	0
Lactococcus	0	0	0	0	0	0	0	0	0	0	0	0	0	0	0	0	0	0	0	0	0	0	0	0	0	0	0	0	0	0			0	0	0	0	0	0	1	0	0	0	0	0	0	0	0	0	0
Methyloligella	0	0	0	0	0	0	0	0	0	0	0	0	0	0	0	0	0	0	0	0	0	0	0	0	0	0	0	0	0	0			0	0	0	0	0	0	0	0	0	0	0	0	0	0	0	0	0
Oxalicibacterium	0	0	0	0	0	0	0	0	0	0	0	0	0	0	0	0	0	0	0	0	0	0	0	0	0	0	0	0	0	0			0	0	0	0	0	0	1	0	0	0	0	0	0	0	0	0	0
Roseiarcus	0	0	0	0	0	0	0	0	0	0	0	0	0	0	0	0	0	0	0	0	0	0	0	0	0	0	0	0	0	0			0	0	0	0	0	0	0	0	0	0	0	0	0	0	0	0	0
Afipia	0	0	0	0	0	0	0	0	0	0	0	0	0	0	0	0	0	0	0	0	0	0	0	0	0	0	0	0	0	0			0	0	0	0	1	0	2	0	0	0	0	0	1	0	0	0	0
Blastomonas	0	0	0	0	0	0	0	0	0	0	0	0	0	0	0	0	0	0	0	0	0	0	0	0	0	0	0	0	0	0			0	0	0	0	0	0	0	0	0	0	0	0	2	0	0	0	0
Chelatococcus	0	0	0	0	0	0	0	0	0	0	0	0	0	0	0	0	0	0	0	0	0	0	0	0	0	0	0	0	0	0			0	0	0	0	0	0	0	0	0	0	0	0	1	0	0	0	0
Nocardia	0	0	0	0	0	0	0	0	0	0	0	0	0	0	0	0	0	0	0	0	0	0	0	0	0	0	0	0	0	0			0	0	0	0	0	0	0	0	0	0	0	0	0	0	0	0	0
Paracraurococcus	0	0	0	0	0	0	0	0	0	0	0	0	0	0	0	0	0	0	0	0	0	0	0	0	0	0	0	0	0	0			0	0	0	0	0	0	0	0	0	0	0	0	0	0	0	0	0
Thermobacillus	0	0	0	0	0	0	0	0	0	0	0	0	0	0	0	0	0	0	0	0	0	0	0	0	0	0	0	0	0	0			0	0	0	0	0	0	0	0	0	0	0	0	0	0	0	0	0
ZB3_genera_incertae_sedis	0	0	0	0	0	0	0	0	0	0	0	0	0	0	0	0	0	0	0	0	0	0	0	0	0	0	0	0	0	0			4	0	0	0	0	0	0	0	0	0	0	0	0	0	0	0	0
Alkaliphilus	0	0	0	0	0	0	0	0	0	0	0	0	0	0	0	0	0	0	0	0	0	0	0	0	0	0	0	0	0	0			0	0	0	0	0	0	0	0	0	0	0	0	0	0	0	0	0
Caldimonas	0	0	0	0	0	0	0	0	0	0	0	0	0	0	0	0	0	0	0	0	0	0	0	0	0	0	0	0	0	0			0	0	0	0	0	0	0	0	0	0	0	0	0	0	0	0	0
Catalinimonas	0	0	0	0	0	0	0	0	0	0	0	0	0	0	0	0	0	0	0	0	0	0	0	0	0	0	0	0	0	0			0	0	0	0	0	0	0	0	0	0	0	0	0	0	0	0	0
Faecalibacterium	0	0	0	0	0	0	0	0	0	0	0	0	0	0	0	0	0	0	0	0	0	0	0	0	0	0	0	0	0	0			0	0	0	0	0	0	0	0	0	0	0	0	0	0	0	0	0
Friedmanniella	0	0	0	0	0	0	0	0	0	0	0	0	0	0	0	0	0	0	0	0	0	0	0	0	0	0	0	0	0	0			0	0	0	0	0	0	0	0	0	0	0	0	0	0	0	0	0
Geobacter	0	0	0	0	0	0	0	0	0	0	0	0	0	0	0	0	0	0	0	0	0	0	0	0	0	0	0	0	0	0			0	0	0	0	0	0	0	0	0	0	0	0	0	0	0	0	0
Klebsiella	0	0	0	0	0	0	0	0	0	0	0	0	0	0	0	0	0	0	0	0	0	0	0	0	0	0	0	0	0	0			0	0	0	0	0	3	0	0	0	0	0	0	0	0	0	0	0
Mumia	0	0	0	0	0	0	0	0	0	0	0	0	0	0	0	0	0	0	0	0	0	0	0	0	0	0	0	0	0	0			0	0	0	0	0	0	0	0	0	0	0	0	0	0	0	0	0
Parvibaculum	0	0	0	0	0	0	0	0	0	0	0	0	0	0	0	0	0	0	0	0	0	0	0	0	0	0	0	0	0	0			0	0	0	0	0	0	0	0	0	0	0	0	0	0	0	0	0
Spelaeicoccus	0	0	0	0	0	0	0	0	0	0	0	0	0	0	0	0	0	0	0	0	0	0	0	0	0	0	0	0	0	0			0	0	0	0	0	0	0	0	0	0	0	0	0	0	0	0	0
Thermosporothrix	0	0	0	0	0	0	0	0	0	0	0	0	0	0	0	0	0	0	0	0	0	0	0	0	0	0	0	0	0	0			0	0	0	0	0	0	0	0	0	0	0	0	0	0	0	0	0
Truepera	0	0	0	0	0	0	0	0	0	0	0	0	0	0	0	0	0	0	0	0	0	0	0	0	0	0	0	0	0	0			0	0	0	0	0	0	0	0	0	0	0	0	0	0	0	0	0
Woesearchaeota Incertae Sedis AR16	1	0	0	0	0	0	0	0	0	0	0	0	0	0	0	0	0	0	0	0	0	0	0	0	0	0	0	0	0	0			0	0	0	0	0	0	0	0	0	0	0	0	0	0	0	0	0
Alicycliphilus	0	0	0	0	0	0	0	0	0	0	0	0	0	0	0	0	0	0	0	0	0	0	0	0	0	0	0	0	0	0			0	0	0	0	0	0	0	0	0	0	0	0	0	0	0	0	0
Anaerovorax	0	0	0	0	0	0	0	0	0	0	0	0	0	0	0	0	0	0	0	0	0	0	0	0	0	0	0	0	0	0			2	0	0	0	0	0	0	0	0	0	0	0	0	0	0	0	0
Aspromonas	0	0	0	0	0	0	0	0	0	0	0	0	0	0	0	0	0	0	0	0	0	0	0	0	0	0	0	0	0	0			0	0	0	0	0	0	0	2	0	0	0	0	0	0	0	0	0
Enhygromyxa	0	0	0	0	0	0	0	0	0	0	0	0	0	0	0	0	0	0	0	0	0	0	0	0	0	0	0	0	0	0			0	0	0	0	0	0	0	0	0	0	0	0	0	0	0	0	0
Fontibacillus	0	0	0	0	0	0	0	0	0	0	0	0	0	0	0	0	0	0	0	0	0	0	0	0	0	0	0	0	0	0			0	0	2	0	0	0	0	0	0	0	0	0	0	0	0	0	0
Kribbia	0	0	0	0	0	0	0	0	0	0	0	0	0	0	0	0	0	0	0	0	0	0	0	0	0	0	0	0	0	0			0	0	0	0	0	0	0	0	0	0	0	0	0	0	0	0	0
Limisphaera	0	0	0	0	0	0	0	0	0	0	0	0	0	0	0	0	0	0	0	0	0	0	0	0	0	0	0	0	0	0			0	0	0	0	0	0	0	0	0	0	0	0	0	0	0	0	0
Limnobacter	0	0	0	0	0	0	0	0	0	0	0	0	0	0	0	0	0	0	0	0	0	0	0	0	0	0	0	0	0	0			0	0	0	0	0	0	0	0	0	0	0	0	0	0	0	0	0
Limnohabitans	0	0	0	0	0	0	0	0	0	0	0	0	0	0	0	0	0	0	0	0	0	0	0	0	0	0	0	2	0	0			0	0	0	0	0	0	0	0	0	0	0	0	0	0	0	0	0
Mitsuaria	0	0	0	0	0	0	0	0	0	0	0	0	0	0	0	0	0	0	0	0	0	0	0	0	0	0	0	0	0	0			0	0	0	0	0	0	0	0	0	0	0	0	0	0	0	0	0
Parablastomonas	0	0	0	0	0	0	0	0	0	0	0	0	0	0	0	0	0	0	0	0	0	0	0	0	0	0	0	0	0	0			0	0	0	0	0	0	0	0	0	0	0	0	2	0	0	0	0
Parvimonas	0	0	0	0	0	0	0	0	0	0	0	0	0	0	0	0	0	0	0	0	0	0	0	0	0	0	0	0	0	0			0	0	0	0	0	0	0	0	0	0	0	0	0	0	0	0	0
Paucibacter	0	0	0	0	0	0	0	0	0	0	0	0	0	0	0	0	0	0	0	0	0	0	0	0	0	0	0	0	0	0			0	0	0	0	0	2	0	0	0	0	0	0	0	0	0	0	0
Paucisalibacillus	0	0	0	0	0	0	0	0	0	0	0	0	0	0	0	0	0	0	0	0	0	0	0	0	0	0	0	0	0	0			0	0	0	0	0	0	0	0	0	0	0	0	0	0	0	0	0
Pseudobacteroides	0	0	0	0	0	0	0	0	0	0	0	0	0	0	0	0	0	0	0	0	0	0	0	0	0	0	0	0	0	0			0	0	0	0	0	0	0	0	0	0	0	0	0	0	0	0	0
Pyxidicoccus	0	0	0	0	0	0	0	0	0	0	0	0	0	0	0	0	0	0	0	0	0	0	0	0	0	0	0	0	0	0			0	0	0	0	0	0	0	0	0	0	0	0	0	0	0	0	0
Rugamonas	0	0	0	0	0	0	0	0	0	0	0	0	0	0	0	0	0	0	0	0	0	0	0	0	0	0	0	0	0	0			0	0	0	0	0	2	0	0	0	0	0	0	0	0	0	0	0
Shimwellia	0	0	0	0	0	0	0	0	0	0	0	0	0	0	0	0	0	0	0	0	0	0	0	0	0	0	0	0	0	0			0	0	0	0	0	0	0	0	0	0	2	0	0	0	0	0	0
Tabrizicola	0	0	0	0	0	0	0	0	0	0	0	0	0	0	0	0	0	0	0	0	0	0	0	0	0	0	0	0	0	0			0	0	0	0	0	0	0	0	0	0	0	0	0	0	0	0	0
Tepidanaerobacter	0	2	0	0	0	0	0	0	0	0	0	0	0	0	0	0	0	0	0	0	0	0	0	0	0	0	0	0	0	0			0	0	0	0	0	0	0	0	0	0	0	0	0	0	0	0	0
Thermogutta	0	0	0	0	0	0	0	0	0	0	0	0	0	0	0	0	0	0	0	0	0	0	0	0	0	0	0	0	0	0			0	0	0	0	0	0	0	0	0	0	0	0	0	0	0	0	0
Vasilyevaea	0	0	0	0	0	0	0	0	0	0	0	0	0	0	0	0	0	0	0	0	0	0	0	0	0	0	0	0	0	0			0	0	0	0	0	0	0	0	0	0	0	0	0	0	0	0	0
[truncated: 133 more columns]
