# Supplementary material for: Reconstruction of a Soil Microbial Network Induced by Stress Temperature
Source: Microbiol Spectr. 2022 Aug 16;10(5):e02748-22. doi: 10.1128/spectrum.02748-22 (PMC9602341; doi:10.1128/spectrum.02748-22)
Supplement: Supplemental file 2 — Data Set S2. Download spectrum.02748-22-s0002.xlsx, XLSX file, 0.2 MB [file spectrum.02748-22-s0002.xlsx]

## Sheet: smap_strength_network_30℃
	Achromobacter	Aciditerrimonas	Acidovorax	Acinetobacter	Alsobacter	Altererythrobacter	Aquabacterium	Aquicella	Aquihabitans	Arenimonas	Aridibacter	Armatimonadetes_gp4	Armatimonadetes_gp5	Arthrobacter	Azohydromonas	Bacillus	Bauldia	Bdellovibrio	Blastocatella	Blastochloris	Bosea	Bradyrhizobium	Brevundimonas	Burkholderia	Caulobacter	Cellulomonas	Chitinophaga	Chryseobacterium	Chthonomonas.Armatimonadetes_gp3	Cohnella	Comamonas	Conexibacter	Cupriavidus	Deinococcus	Devosia	Dongia	Duganella	Dyadobacter	Dyella	Elioraea	Ensifer	Enterobacter	Erythrobacter	Ferrovibrio	Ferruginibacter	Fictibacillus	Fimbriimonas	Flavihumibacter	Flavisolibacter
Achromobacter	0	0	0	0	0	0	0	0	0	0	0	0	0	0	0	0	0	0	0	0	0	0	0	0	0	0	0	0	0	0	0	0	0	0	0	0	0	0	0	0	0	0	0	0	0	0	0	4.73364e-40	0
Aciditerrimonas	0	0	0	0	0	0	0	0	0	0	0	0	0	0	0	0	0	10.0756	0	0	0	0	8.47462	0	2.51052	0	1.83578	0	0	0	0	0	0	0	1.24466	0	0	5.22666	0	0	0	0	0	0	0	0	0	0	0
Acidovorax	0	0	0	0	0	0	0	0.000105549	0	0	0	0.0090781	0	0	0	0	0	0	0	0	0	0.00389389	0	0	0	0	0	0	0	0	0	0	0	0	0.00677514	0.0110624	0	0	0.00105263	0	0	0	0	0	0	0	0.0464862	0	0
Acinetobacter	0	0	0	0	0	0	0	0	0	0	0	0	0	0	0	0	0	0	0	0	0	0	0	0	0	0	0.0702037	0	0	0	0	0	0	0	0	0	0	0	0	0	0	0	0	0	0	0	0	7.58443e-40	0
Alsobacter	0	0	0	0	0	0	0	0.0142115	0	0	0	0	0	0	0	0	0	18.1192	0	0	0	0	0	0	0	0	0	0	0	0	0	0	0	0	0	0	0	0	0	0	0	0	0	0	0	0	0	0	0
Altererythrobacter	0	0	0	0	0	0	0	0	0	0	0	0	0	0.427253	0	0	0	0	0	0	0	0.93333	0	0	0	0	0	0	0	0	0	0	0	0	0	0	0	0	0	0	0	0	2.13711	0	0	0	0	0	0.0152689
Aquabacterium	0	0	0	0	0	0	0	0	0	0	0	0	0	0	0	0	0	0	0	0	0	0	0	0	0	0	0	0	0	0	0	0	0	0	0	0	0	0	0	0	0	0	0	0	0	0	0	0	0
Aquicella	0	0	0	0	0	0	0	0	0	0	0	0	0	0	0	0	0	13.5181	0	0	0	0	0	0	0	0	0	0	0	0.0873033	0	0	0	0	0	0	0	0	0	0	0	0	0	3.91027e-38	0	0	0	0	2.77418
Aquihabitans	0	0	5.2031	0	0	0	0	0.00669296	0	0	0	0	0	0	0	0	0	0	0	0	0	0	0	0	0	0	0	0	0	0	0	0	0	0	0.261035	0	0	0	0	0	0	0	0	0	0.421898	0	0	0	0
Arenimonas	0	0	0	0	0	0	0	0	0	0	0.121772	0	0	0.555458	0	0	0	0	0	0	0	0	0	0	0	0	2.45616	0	0	0	0	0	0	0	0	0	0	3.06472	0	0	1.34559	0	0	0	0	0	0	0	0
Aridibacter	0	0	1.859	0	0	0	0.295101	0.00265214	0	0	0	0	0.713714	0	0	0	0	0	0	0	0	0	0	0	0	0	0	0	0.100949	0	0	0	0	0	0.12551	0.20776	0	0	0	0	0	0	0	0	0.118145	0	1.02284	0	0.700357
Armatimonadetes_gp4	0	0	0	0	0	0	0.0538464	0	0	0	0	0	0	0	0	0	0	0	0	0	0	0	0	0	0	-0.000244641	0	0	0	0	0	0	0	0	0	0	0	0	0	0	0	0	0	0	0	0	0	0	0
Armatimonadetes_gp5	0	0	0	0	0	0	0.863423	0	0	0	0.0842246	0	0	0	0	0	0	0	0	0	0	0	0	0	0	0	0	0	0.0717408	0	0	0	0	0	0	0	0	0	0	0	0	0	0	0	0	0	0.253991	0	0.210827
Arthrobacter	0	0	0	0	0	0	0	0	0	0	0	0	0	0	0	0	0	1.20341	0	0	0	0	0	0.0346013	0	0	0.214197	0	0	0	0	0	0	1.23238e-38	0	0	0	0	0.00863922	0	0.142487	0	0	0	0	0	0	1.03568e-39	0
Azohydromonas	0	0	0	0	0	0	0	0	0	0	0	0	0	0	0	0	0	0	0	0	0	0	0	0	0	0	0	0	0	0	0	0	0	0	0	0	0	0	0	0	0	0	0	0	0	0	0	0	0
Bacillus	0	0	0	0	0	0	0	0	0	0	0	0	0	0	0	0	0	0	0	0	0	0	0	0	0	0	0.331789	0	0	0	0	0	0	0	0	0	0	0.347769	0	0	0	0	0	0	0	0	0	0	0
Bauldia	0	0	0	0	0	0	0	0.0127184	0	0	0	0	0	0	0	0	0	0	0	0	0	0	0	0	0	0	0	0	0.180151	0	0	0	0	0	0.643257	0	0	0	0	0	0	0	0	0	0	0	5.38271	0	0
Bdellovibrio	0	0	0	0	0	0	0	0	0	0	0	0	0	0	0	0	0	0	0	0	0	0	0	0	0	0.000188428	0	0	0	0	0	0	0	0	0	0	0	0	0	0	0	0	0	0	0	0	0	0	0
Blastocatella	0	0	0	0	0	0	0	0	0	0	0	0	0	0	0	0	0	0	0	0	0	0	0	0	0	0	0	0	0	0	0	0	2.85722	0	0	0.724435	0	0	0	0	0	0	0	0	0	0	0	0	0
Blastochloris	0	0	19.6173	0	0	0	0	0.0256603	0	0	0	0	0	1.11479	0	0	0	0	0	0	0	0	7.37078	0	0	0	0	0	0	0	0	0	0	0	0	0	0	0	0	0	0	0	0	0	0	0	0	1.70219e-38	0
Bosea	0	0	0	0	0	0	0	0	0	0	0	0	0	0	0	0	0	0	0	0	0	0	0	0	0	0	0	0	0.000774201	0	0	0	0	6.51943e-38	0	0	0	0	0	0	0	0	0	0	0	0	0	7.34739e-39	0
Bradyrhizobium	0	0	0	0	0	0	0	0.0012742	0	0	0	0	0	0	0	0	0	1.68981	0	0	0.0124513	0	0	0	0	0	0	0	0	0	0	0	0	0	0.123439	0	0	0	0	0	0	0	0	1.18671e-05	0	0	0	1.32419e-39	0
Brevundimonas	0	0	0	0	0	0	0	0	0	0	0	0	0	0	0	0	0	0.670315	0	0	0	0	0	0	0	0	0	0	0	0	0	0	0.280736	0	0	0	0	0	0.00274454	0	0	0	0	0	0	0	0	5.44168e-40	0
Burkholderia	0	0	0	0	0	0	0	0	0	0	0	0	0	0	0	0	0	2.1295	0	0	0	0	0	0	0	0	0.357605	0	0	0	0	0	0	2.69076e-38	0	0	0	0	0.0154261	0	0	0	0	0	0	0	0	2.33268e-39	0
Caulobacter	0	0	0	0	0	0	0	0	0	0	0	0	0	0	0	0	0	0.407731	0	0	0	0	0	0.00652362	0	0	0	0.0082361	0	0	0	0	0	5.12721e-39	0	0	0	0	0	0	0	0	0	0	0	0	0	4.32775e-40	0
Cellulomonas	0	0	0	0	0	0	0	0	0	0	0	0	0	0	0	0	0	0	0	0	0	0	0	0	0	0	0	0	0	0	0	0	0	0	0	0	0	0	0.052309	0	0.693988	0	0	0	0	0	0	0	0
Chitinophaga	0	0	0	0	0	0	0	0	0	0.000425857	0	0	0	0.00366719	0	0	0	0.351478	0	0	0	0	0	0	0.0913979	0	0	0	0	0	0	0	0	6.07242e-39	0	0	0	0	0	0	0	0	0	0	0	0	0	4.37618e-40	0
Chryseobacterium	0	0	0	0	0	0	0	0	0	0	0	0	0	0	0	0	0	0	0	0	0	0	0	0	0	0	0	0	0	0	0	0	0	0	0	0	0	0	0	0	0	0	0	0	0	0	0	2.11134e-38	0
Chthonomonas.Armatimonadetes_gp3	0	0	0	0	0	0	0	0	0	0	0	0	0	0	0	0	0	0	0	0	0	0	0	0	0	0	0	0	0	0	0	0	0	0	0	0	0	0	0	0	0	0	0	0	0	0	0	0	0
Cohnella	0	0	0	0	0	0	0	0	0	0	0	0	0	0	0	0	0	0	0	0	0	0	0	0.186502	0	0	0	0	0	0	0.481896	0	0	0	0	0	0.5217	0	0	0	0	0	0	0	0	0	0	0	0
Comamonas	0	0	0	0	0	0	0	0	0	0	0	0	0	-0.000334704	0	0	0	0.577359	0	0	0	0	0	0	0	0	0	0	0	0	0	0	0	1.14108e-38	0	0	0	0	0	0	0	0	0	0	0	0	0	1.02924e-39	0
Conexibacter	0	0	0	0	0	0	0	0	0	0	0	0	0	0	0	0	0	0	0	0	0	0	0	0	0	0	0	0	0	0	0	0	0	0	0	0	0	8.05138	0	0	0	0	0	0	0	0	0	0	0
Cupriavidus	0	0	0	0	0	6.16342e-07	0	0	0	0	0	0	0	0	0	0	0	0.139731	0	0	0	0	0	0	0	0	0.0194263	0	0	0	0	0	0	1.51746e-39	0	0	0	0	0	0	0	0	0	0	0	0	0	1.4747e-40	0
Deinococcus	0	0	0	0	0	0	0	0	0	0	0	0	0	0	0	0	0	0	0	0	0	0	0	0	-2.22057	0	0	0	0	0	0	0	0	0	0	0	0	0	0	0	0	0	0	0	0	0	0	0	0
Devosia	0	0	0	0	0	4.75263e-06	0	0	0	0	0	0	0	0	0	0	0	0	0	0	0	0	0	0	0	0	0	0	0	0	0	0	0	0	0	0	0	0	0	0	0	0	0	0	0	0	0	1.09485e-39	0
Dongia	0	0	1.31273	0	0	0	0	0	0	0	0	0	0	0	0	0	0.00786188	1.484	0.000458227	0	0	0	0	0	0	0	0.395403	0	0	0	0	0	0	0	0	0	0	0	0	0	0	0	0	0	0	0	0.692337	0	0
Duganella	0	0	0	0	0	0	0	0	0	0	0	0	0	0	0	0	0	0.283647	0	0	0.00412776	0.0178786	0	0	0	0.0028079	0	0	0	0	0.0401438	0	0	1.02089e-38	0	0	0	0	0	0	0	0	0	0	0	0	0	1.14586e-39	0
Dyadobacter	0	0	0	0	0	0	0	0	0	0	0	-0.00580604	0	0	0	0	0	0	0	0	0	0	0	0	0	0	0	0	0	0	0	0	0	0	0	0	0	0	0	0	0	0	0.0078576	0	0	0	0	1.7263e-40	0
Dyella	0	0	0	1.96663	0	0	0	0	0	0	0	0	0	0.0787816	0	0	0	6.01938	0	0	0	0	0	0	0	0	0	0	0	0	0	0	0	9.6464e-38	0	0	0	0	0	0	0	0	0	0	0	0	0	7.29933e-39	0
Elioraea	0	0	0	0	0	0	0	0	0	0	0	0	0	0	0	0	0	0	0	0	0	0	0	0	0	0	0	0	0	0	0	0	0	0	0	0.829586	0	0	0	0	0	0	0	0	0	0	4.70855	0	0
Ensifer	0	0	0	0	0	1.0353e-05	0	0	0	0	0	0	0	0	0	0	0	1.77152	0	0	0	0	0	0	0	0	0	0	0	0	0	0	0	2.61265e-38	0	0	0	0	0	0	0	0	0	5.12264e-39	0	0	0	2.59387e-39	0
Enterobacter	0	0	0	0	0	0	0	0	0	0	0	0	0	0	0	0	0	1.26472	0	0	0	0	0	0	0	0	0.127428	0	-8.82606e-05	0	0	0	0	0	0	0	0	0	0	0	0.0756986	0	0	0	0	0	0	1.90947e-39	0
Erythrobacter	0	0	0	0	0	0	0	0	0	0	0	0	0	0	0	0	0	0.848764	0	0	0	0	0	0	0	0	0	0	0	0	0	0	0	0	0	0	0	0	0	0	0	0	0	0	0	0	0	0	0
Ferrovibrio	0	0	0	0	0	0	0	0	0	0	0	0	0	0	0	0	0	0	0	0	0	0	0	0	0	0	0	0	0	0	0	0	0	0	0	0	0	0	0	0	0	4.30158	0	0	0	0	0	0	0
Ferruginibacter	0	0	0	0	0	0	0	0	0	0	0	0	0	0	0	0	0	0	0	0	0	0	0	0	0	0.00837935	0	0	0	0	0	0	0	0	0	0	0	0	0	0	0	0	0	0	0	0	0	0	0
Fictibacillus	0	0	0	0	0	0	0	0	0	0	0	0	0	0	0	0	0	25.3246	0	0	0	0	0	0	0	0	7.8482	0	0	0	0	0	0	0	0	0	0	0	0	0	0	0	0	0	0	0	0	0	0
Fimbriimonas	0	0	0	0	0	0	0	0	0	0	0	0	0.0705411	0	0	0	0	0	0	0	0	0	0	0	0	0	0	0	0.00641382	0	0	0	0.178123	0	0	0	0	0	0	0	0	0	0	0	0	0	0	0	0
Flavihumibacter	0	0	0	0	0	0	0	0	0	0	0	0	0	0	0	0	0	0	0	0	0	0	0	0	0	0	0	0	0	0	0	0	0	0	0	0	0	0	0	0	0	0	0	0	0	0	0	0	0
Flavisolibacter	0	0	0	0	0	0	0.0118952	0	0	0	0.0117387	0	0.0306654	0	0	0	0	0	0	0	0	0	0	0	0	6.16994e-05	0	0	0.00273567	0	0	0	0	0	0	0	0	0	0	0	0	0	0	0	0	0	0.0489815	0	0
Flavitalea	0	0	0	1.27691	0	0	0	0	0	0.00615176	0	0	0	0.0354777	0	0	0	0	0	0	0	0	0	0.0823053	0	0	0	0	0	0	0	0	0	0	0	0	0	0	0	0	0	0	0	0	0	0	0	2.82083e-39	0
Gaiella	0	0	0	0	0	0	0	0	0	0	0	0	0	0	0	0	0	6.95269	0	0	0	0.185026	0	0	0	0	1.68887	0	0.000424006	0	0	0	0	0	0	0	0.465538	0	0	0	0	0	0	0	0	0	0	1.06545e-38	0
Gemmata	0	0	3.89713	0	0	0	0	0	0	0	0	0	0	0	0	0	0	0	0	0	0	0	0	0	0	0	0	0	0	0	0	0	0	0	0	0	0	0	0	0	0	0	0.278518	0	0	0	0	0	0
Gemmatimonas	0	0	0	0	0	0	0	0	0	0	0	0	0	0	0	0	0.000422106	0.113375	2.73402e-05	0	0	0	0	0	0	0.00038719	0	0	0	0	0	0	0	0	0.00744454	0	0	0	0	0	0	0	0	0	0	0	0.0387472	0	0
Gemmobacter	0	0	0	0	0	0	0	0	0.0424585	0	0	0.59473	0	0	0	0	0	5.00197	0	0	0	0	-0.998801	0	0	0.0145248	0	0	0.0578505	0	0	0.00129064	3.63316	0	0.399478	0	0	0	0.0559031	0	0	0	0	0	0	0	2.55524	0	1.4212
Georgfuchsia	0	0	0	0	0	0	0	0	0	0	0	0	0	0	0	0	0	1.65485	0	0	0	0	0	0	0	0	0	0	0	0	0	0	0	1.4956e-38	0	0	0.108882	0	0	0	0	0	0	1.83884e-07	0	0	0	2.67701e-39	0
Gp16	0	0	0	0	0	0	0	0.00499582	0	0	0	0	0	0	0	0	0	0	0	0	0	0	0	0	0	0	0	0	0	0	0	0	0	0	0	0	0	0	0	0	0	0	0	0	0	0	0	0	0
Gp17	0	0	0	0	0	0	0	0	0	0	0	0	0	0	0	0	0	5.84349	0	0	0	0	0	0	0	0	2.37118	0	0	0	0	0	0	0	0	0	0.744283	0	0	0	2.09122	0	0	0	0	0	0	1.09544e-38	0
Gp25	0	0	0	0	0	0	0	0	0	0	0	0	0	0	2.36167e-35	0	0	0	0.0107072	0	0	0	0	0	0	0	0	0	0	0	0	0	0	0	0	0	0	5.54394	0	0	0	0	0	0	0	0	0	0	0
Gp3	0	9.46959e-07	0	0	0	0	0	0	0	0	0	0	0	0	0	0	0	0	0	0	0	0	0	0	0	2.2166e-07	0	0	0	0	0	0	0.0974544	0	0	0	0	0	0	0	0	0	0	0	0	0	0.172508	0	0
Gp4	0	0	3.5217	0	0	0	0	0.00363299	0	0	0	0	0	0.0840419	0	0	0	0	0	0	0.0349437	0	0	0	0	0	0.805854	0	0	0	0	0	0	0	0.276736	0.498248	0	0	0	0	0	0	0	1.53538e-38	0	0	0	0	0
Gp6	0	0	0	0	0	0	0	0	0	0	0	0	0	0	0	0	0	0	0	0	0	0	0	0	0	9.54959e-05	0	0	0	0	0	0	0	0	0	0	0	0	0	0	0	0	0	0	0	0	0.0305528	0	0
Gp7	0	0	0	0	0	0	0	0	0	0	0	0	0	0.0579972	0	0	0	4.36972	0	0	0	0	0	0	0	0	0.847107	0	0	0	0	0	0	0	0	0	0	0	0	0	0.625854	0	0	0	0	0	0	4.72147e-39	0
Gulbenkiania	0	0	0	0	0	0	0	0	0	0	0	0	0	0	0	0	0	0	0	0	0	0	0	0	0	0	0	0	0	0	0	0	0	0	0	0	0	0	0	0	0	0	0	0	0	0	0	5.82037e-39	0
Herbaspirillum	0	0.000134919	0	0	0	0	0	0	0	0	0	0	0	0	0	0	0	0	0	0	0	0	0	0	0	0	0	0	0	0	0	0	0	0	0.367313	0	0	0	0	0	0	0	0	0	0	0	0	0	0
Hydrogenophaga	0	0	0	0	0	0	0	0	0	0.00156357	0	0.0666575	0	0	0	0	0	0	0	0	0	0	0	0	0	0	0	0	0	0	0	0	0	0	0.0352752	0	0	0	0	0	0	0	0	0	0	0	0.291344	0	0
Hyphomicrobium	0	0	0	0	0	0	0	0	0	0	0	0	0	0	0	0	0	0	0	0	0	0	0	0	0	0.00561811	0	0	0.242079	0	0	0	0	0	0	0	0	0	0	0	0	0	0	0	0	0	2.75372	0	0
Ilumatobacter	0	0	0	0	0	0	0	0	0	0	0	0	0	0	0	0	0	0	0	0.0059353	0	0	0	0	0	0	0	0	0	0	0	0	0	0	0	0	0	0	0	0	0	0	0	0	0	0	0	0	0
Inquilinus	0	0	0	0	0	0	0	0	0	0	0	0	0	0	0	0	0	0	0	0	0	0	0	0	0	0	0	0	0	0	0	0	0	0	0	0	0	0	0	0	0	0	0	0	0	0	0	0	0
Kinneretia	0	0	0	0	0	0	0	0	0	0	0	0	0	0	0	0	0	0	0	0	0	0	33.2313	0	0	0	0	0	0	0	0	0	0	0	0	0	0	0	0	0	0	2.72821	0	0	0	0	0	0	0
Kofleria	0	0	0	0	0.000344838	0	0	0	0	0	0	0	0	0	0	0	0	0	0	0	0	-0.059931	0	0	0	0	0	0	0	0	0	0	0	0	0	0	0	0	0	0	0	0	0	0	0	0	0	0	0
Labilithrix	0	0	0	0	0	0	0.0420557	0	0	0	0	0	0	0	0	0	0	0	0	0	0	0	0	0	0	-0.000233166	0	0	0	0	0	0	0	0	0	0	0	0	0	0	0	0	0	0	0	0	0	0	0
Lacibacterium	0	0	0	0	0	0	0	0.00174257	0	0	0	0	0	0	0	0	0	0	0.00087565	0	0	0	0	0	0	0	0	0	0	0	0	0	0.570939	0	0.0738118	0	0	0	0	0	0	0	0	0	0	0	0.65911	0	0
Leclercia	0	0	0	0	0	9.43741e-06	0	0	0	0	0	0	0	0	0	0	0	0	0	0	0	0	0	0	0	0	0	0	0	0	0	0	0	0	0	0	0	0.423442	0	0	0	0	0.0571772	0	0	0	0	3.44441e-38	0
Leifsonia	0	0	0	0	0	0	0	0	0	0	0	0	0	0	0	0	0	0	0	0	0	0	0	0	0	0	0	0	0	0	0	0	0	0	0	0	0	0	0	0	0	0	0	0	0	0	0	0	0
Litorilinea	0	0	0	0	0	0	0	0	0	0	0	0	0	0	0	0	0	0	0	0	0	0	0	0	0	0	0	0	0	0	0	0	0	0	0.118805	0	0	0	0	0	0	0	0	0	0	0	0	0	0
Luteimonas	0	0	0	0	0	0	0	0	0	0	0	0	0	0	0	0	0	0	0	0	0	0	0	0	0	0	0	0	0	0	0	0	0	0	0	0	0	0	0	0	5.47241	1.35036	0	0	0	0	0	0	0
Lysobacter	0	0	0	0	0	0	0	0	0	0	0	0	0	0	0	0	0	0.532452	0	0	0	0	0	0	0	0	0	0	0	0	0	0	0	0	0	0	0	0	0.00201851	0	0	0	0	0	0	0	0	5.73285e-40	0
Marmoricola	0	0	0	0	0	0	0	0	0	0	0	0	0	0	-0.000171413	0	0	45.2044	0	0	0	0	0	0	-3.98742	0	6.46354	0	0	0	0	0	0	0	0	0	2.91272	0	0	0	0	0	0	0	0	0	0	3.93298e-38	0
Massilia	0	0	0	0	0	0	0	0	0	0	0	0	0	0	0	0	0	0.325804	0	0	0	0	0	0	0	0	0	0	0	0	0	0	0	5.00858e-39	0	0	0	0	0	0	0	0	0	0	0	0	0	3.36388e-40	0
Mesorhizobium	0	0	1.57217	0	0	0	0	0.00187033	0	0.00509798	0	0	0	0	0	0	0	2.68641	0	0.000943996	0	0.0796373	0	0	0	0	0	0	0.00215438	0	0	0	0	0	0.177253	0.201702	0	0	0	0	0	0	0	2.97567e-05	0	0	0	1.893e-39	0
Methylobacillus	0	0	0	0	0	0	0	0	0	0	0	0	0	0	0	0	0	0	0	0	0	0	0	0	0	2.10591e-05	0	0	0	0	0	0	0	0	0.00349198	0	0	0	0	0	0	0	0	0	0	0	0.0458342	0	0
Methylobacterium	0	0	0	0	0	0	0	0	0	0	0	0	0	0	0	0	0	0	0	0	0	0	0	0	0	0.000932096	0	0	0.0687943	0	0	0	0	0	0	0	0	0	0	0	0	0	0	0	0	0	1.07817	0	0
Methylocystis	0	0	0	0	0	0	0	0	0	0	0	0	0	0	0	0	0	0	0	0	0	0	0	0	0	0	0	0	0	0	2.02758	0	0	0	0	0	0	0	0	0	0	0	0	0	0	0	0	2.72423e-38	0
Methylovorus	0	0	0.463413	0	0	0	0	0	0	0	0	0	0	0.0124816	0	0	0	0	0	0	0	0	0	0	0	0	0	0	0.000165131	0	0	0	0.462988	0	0.0560094	0.0840771	0	0	0	0	0	0	0	0	0	0	0	0	0
Microbacterium	0	0	0	0	0	0	0	0	0	0	0	0	0	0	0	0	0	0	0	0	0	0	0	0	0	0	0	0	0	0	0	0	0	1.19527e-37	0	0	0	0	0.098823	0	1.1978	0	0	0	0	0	0	1.133e-38	0
Microvirga	0	0	0	0	0	5.04107e-05	0	0	0	0	0	0	0	0	0	0	0	5.81422	0	0	0	0	0	0	0	0	0	0	0	0	0	0	0	0	0	0	0	0	0	0	0.624821	0	0	0	0	0	0	0	0
Mizugakiibacter	0	0	0	0	0	0	0	0	0	0	0	0	0	0	0	0	0	0	0	0	0	0	0	0	0	0	0	0	0	0	0	0	0	0	0	0	0	0	0	0	0	0	0	0	0	0	0	0	0
Mucilaginibacter	0	0	0	0.169259	0	0	0	0	0	0	0	0	0	0.00762591	0	0	0	0	0	0	0.00246407	0	0	0	0	0	0	0	0	0	0	0	0	3.658e-39	0	0	0	0	0	0	0	0	0	0	0	0	0	0	0
Neorhizobium	0	0	0	0	0	0	0	0	0	0	0	0	0	0	0	0	0	0	0	0	0	0	0	0	0	0	0	0	0	0	0	0	0	0	0	0	0	0	0	0	0	0	0	0	0	0	0	5.98344e-39	0
Niabella	0	0	0	0	0	0	0	0	0	0	0	0	0	0	0	0	0	0	0	0	0	0	0	0	0	0	2.81999	0	0	0	0	0	0	0	0	0	0	0	0	0	0	0	0	0	0	0	0	0	0
Nitrolancea	0	0	0	0	0	0	5.0608	0	0	0	0	0	0	0	0	0	0	0	0	0	0	0	0	0	0	-0.00709814	0	0	0	0	0	0	0	0	0	0	0	0	0	0	0	0	0	0	0	0	0	0	0
Nitrospira	0	0	0	0	0	0	0	0	0	0	0	0	0	0	0	0	0	0	0	0	0	0	0	0	0	0	0	0	0	0	0	0	0	0	0	0	1.51279	4.28246	0	0	0	0	0	0	0	0	0	0	0
Nocardioides	0	0	0	0	0	0	0	0.00157495	0.0120943	0	0	0	0	0	0	0	0	2.18429	0	0	0	0.0701397	0	0	0	0	0.42893	0	0	0	0	0	0	0	0.136779	0	0	0.593654	0	0	0	0	0	1.50056e-05	0.0624852	0	0	0	0
Novosphingobium	0	0	0	0	0	0	0	0	0	0	0	0	0	0	0	0	0	0	0	0	0	0	0	0	0	0	0	0	0	0	0	0	0	0	0	0	0	0	0	0	0	0	0	0	0.000883578	0	0	0	0.00374762
Nubsella	0	0	0	0	0	0	0	0	0	0	0	0	0	0.149942	0	0	0	8.72057	0	0	0	0	0	0	0	0	0	0	0	0	0	0	0	0	0	0	0	0	0	0	0	0	0	0	0	0	0	4.80722e-39	0
Ohtaekwangia	0	0	0	0	0	0	0	0	0	0	0	0	0	0	0	0	0	0	0	0	0	0	0	0	0	0	0	0	0	0	0	0	0	0	0	0	0	0	0	0	0	0	0	0	0	0	0	0	0
Opitutus	0	0	0	0	0	0	0	0	0	0	0	0	0	0	0	0	0	0	0	0	0	0	0	0	0	-0.000170861	0	0	0	0	0	0	0	0	0.0153765	0	0	0	0	0	0	0	0	0	0	0	0.301488	0	0
Paenibacillus	0	0	0	0	0	0	0	0	0	0	0	0	0	0	0	0	0	0	0	0	0	0	0	0	0	0	0	0	0	0	0	0	0	0	0	0	0	0	0	0	0.0265724	0	0	0	0	0	0	0	0
Parasegetibacter	0	0	0	0	0	0	0	0	0	0	0	0	0	0	0	0	0	0	0	0	0	0	0	0	0	0	0	0	0	0	0	0	0	1.97187e-37	0	0	0	0	0	0	0	0	0	0	0	0	0	0	0
Pedobacter	0.0147087	0	0	0.0382246	0	0	0	0	0	0	0.000779406	0	0	0	0	0	0	0.0983573	0	0	0	0	0	0	0	0	0	0	0	0	0	0	0	8.64298e-40	0	0	0.00500063	0	0	0	0	0	0	0	0	0	0	8.29526e-41	0
Pedomicrobium	0	0	0	0	0	0	0	0	0	0	0	0	0	0	0	0	0	0	0	0	0	0	0	0	0	0	0	0	0	0	0	0	0	0	0	0	0	0	0	0	0	0	0	0	0	0	0	0	0
Pelomonas	0	0	1.52615	0	0	0	0	0.00255433	0	0	0	0	0	0	0.0310691	0	0	0	0	0	0	0	0	0	0	0.00349814	0	0	0	0	0	0	0	0	0	0.167102	0	0	0	0	0	0	0	0	0.0945449	0	0.770406	0	0
Peredibacter	0	0	0	0	0	0	0	0	0	0	0	0	0	0	0	0	0	0	0	0	0	0	0	0	0	0	0	0	0	0	0	0	0	0	0	0	0	0	0	0	0	0	0	0	0	0	0	0	0
Phenylobacterium	0	0	0	0.330063	0	0	0	0	0	0	0	0	0	0	0	0	0	0.85588	0	0	0	0	0	0	0	0	0	0.0134348	0	0	0	0	0	0	0	0	0	0	0	0	0	0	0	0	0	0	0	8.32238e-40	0
Phycicoccus	0	0	0	1.8134	0	0	0	0	0	0	0	0	0	0.160781	0	0	0	6.76443	0	0	0	0	0	0.143407	0	0	0	0	0	0	0	0	0	4.85872e-38	0	0	0	0	0	0	0	0	0	0	0	0	0	4.891e-39	0
Piscinibacter	0	0	0	0	0	0	0	0	0	0	0	0.489821	0	0	0	0	0	0	0	0	0	0	0	0	0	-0.000401374	0	0	0	0	0	0	0	0	0.0646074	0	0	0	0	0	0	0	0	0	0	0	0	0	0.743847
Porphyrobacter	0	0	0	0	0	0	0	0	0	0	0	0	0	0.326536	0	0	0	31.2863	0	0	0	0	0	0	0	0	0	0	0	0	0	0	0	0	0	0	0	0	0	0	2.6887	0	0	0	0	0	0	3.63829e-38	0
Povalibacter	0	0	0	0	0	0	0	0	0	0	0	0	0	0.259908	0	0	0	0	0	0	0	0	0	0	0	0	3.46549	0	0	0	0	0	0	0	0	0	0	0	0	0	0	0	0	0	0	0	0	0	0
Propionibacterium	0	0	0	0	0	0	0	0	0	0	0	0	0	0	0	0	0	0	0	0	0	0	0	0	0	0	0	0	0	0	0	0	0	0	0	0	0	0	0	0	0	0	0	0	0	0	0	0	0
Pseudoduganella	0	0	0.0476081	0.043959	0	4.9605e-07	0	0	0	0	0	0	0	0	0	0	0	0.0760372	0	2.54582e-05	0	0	0	0	0	0	0	0	0	0	0	0	0	0	0	0.00561651	0	0	0	0	0	0	0	0	0	0	0	2.55415e-41	0
Pseudogulbenkiania	0	0	0	0	0	0	0	0	0	0	0	0	0	0	0	0	0	12.9564	0	0	0	0	0	0	0	0	0	0	0	0	0	0	0	0	0	0	0	0	0	0	0	0	0	0	0	0	0	1.685e-38	0
Pseudolabrys	0	0	0	0	0	0	0	0	0	0	0.194866	0	0.31764	0	0	0	0	7.95433	0	0	0	0	0	0	0	0	0	0	0	0	0	0	0	0	0	0	0	0	0	0	0	0	0	3.53255e-05	0	0	0	0	0
Pseudomonas	0	0	0	0	0	0	0	0	0	0	0	0	0	0	0	0	0	0.0924165	0	0	0	0	0	0	0.0110888	0	0	0	0	0	0	0	0	1.63381e-39	0	0	0	0	0	0	0.00294318	0	0	0	0	0	0	1.20603e-40	0
Pseudorhodoferax	0	0	0	0	0	0	0	0	0	0	0	-0.0213366	0	0	0	0	0	0	0	0.000597708	0	0	0	0	0	0	0	0	0.000348514	0	0	0	0	0	0	0	0	0	0	0	0	0	0	0	0	0	0	0	0
Pseudoxanthomonas	0	0	0	0	0	0	0	0	0	0.00577848	0	0	0	0	0	0	0	1.9432	0	0	0	0	0	0	0	0	0	0	0	0	0.077436	0	0	2.04207e-38	0	0	0	0	0	0	0	0	0	0	0	0	0	1.34194e-39	0
Ramlibacter	0	0	0.0329068	0	0	0	0	4.34063e-05	0.000360218	0	0	0	0	0	0.000167093	0	0	0	0	0	0	0	0	0	0	0	0	0	0.000787018	0	0	0	0	0	0	0.00407523	0	0	0	0	0	0	0	0	0	0	0.0165548	0	0
Reyranella	0	0	0	0	0	0	0	0	0	0	0	0.0179195	0	0	0	0	0	0	0	0	0	0	0	0	0	3.68289e-05	0	0	0.00659856	0	0	0	0	0	0.00329893	0	0	0	0	0	0	0	0	0	0	0	0.0413368	0	0.0316846
Rhizobacter	0	0	0	0	0	6.98751e-06	0	0	0	0	0	0	0	0	0	0	0	0.913444	0	0	0	0	0	0	0	0	0	0	0	0	0	0	0	1.88612e-38	0	0	0	0	0	0	0	0	0	0	0	0	0	1.21158e-39	0
Rhizobium	0	0	0	0	0	0	0	0	0	0	0	0	0	0	0	0	0	0	0	0	0	0	0	0	0	0	0	0	0	0	0	0	0	2.02879e-38	0	0	0	0	0	0	0.133348	0	0	0	0	0	0	0	0
Rhizomicrobium	0	0	0	0	0	0	0	0	0	0	0	0	0	0	0	0	0	0	0	0	0	0	0	0	0	0.000436232	0	0	0	0	0	0	0.0989065	0	0	0	0	0	0	0	0	0	0	0	0	0	0.0704247	0	0
Rhodoplanes	0	0	1.80581	0	0	0	0	0	0	0.0154996	0	0	0	0.125759	0	0	0	0	0	0	0	0	0	0	0	0	0	0	0	0	0	0	0	0	0	0	0	0	0	0	0	0	0	0	0	0	0	3.81355e-39	0
Roseateles	0	0	0	0	0	0	0	0	0	0	0	0	0	0	0	0	0	7.86252	0	0	0	0	0.848098	0	0	0	0	0	0	0	0	0	0	7.93072e-38	0	0	0	0	0	0	0	0.186107	0	0	0	0	0	1.30656e-38	0
Roseomonas	0	0	0	0	0	0	0	0	0	0	0	0	0	0	0	0	0	0	0	0	0	0	0	0	0	0	0	0	0	0	0	0	0	0	0	0	0	0	0	0	0	0	0	0	0	0	0	0	0
Saccharibacteria_genera_incertae_sedis	0	0	0	0	0	0	0	0	0	0	0	0	0	0	0	0	0	0	0	0	0	0	0	0	0	0.000883564	0	0	0	0	0	0	0	0	0	0	0	0	0	0	0	0	0	0	0	0	0	0	0
Salmonella	0	0	0	0	0	0	0	0	0	0	0	0	0	0	0	0	0	0.15008	0	0	0	0.000636887	0	0	0	0	0	0	0	0	0	0	0	2.08331e-39	0	0	0.00221242	0	0	0	0	0	0	0	0	0	0	2.39777e-40	0
Schlegelella	0	0	0	0	0	0	0	0	0	0	0	0	0	0	0	0	0	0	0	0	0	0	0	0	0	0	0	0	0	0	0	0	0	0	0	0	0	0	0	0	0	0	0	0	0	0	0	0	0
Sediminibacterium	0	0	0	0	0	0	0	0	0	0	0.00863985	0.0124797	0	0	0	0	0	0	0	0	0	0	0	0	0	5.71292e-05	0	0	0.0064119	0	0	0	0.0232575	0	0	0	0	0	0	0	0	0	0	0	0	0	0.0319543	0	0.0294164
Segetibacter	0	0	5.10667	0	0	0	0	0.00853653	0.036109	0	0.472199	0	0.932941	0	0	0	0.0311882	0	0	0	0	0	0	0	0	0	0	0	0	0	0	0	4.60226	0	0.513625	0.698803	0	0	0	0	0	0	0	0	0	0	2.97636	0	1.45516
Solirubrobacter	0	0	0	0	0	0	0	0	0	0	0	0	0	0	0	0	0	0	0	0	0	0	0	0	0	0	0	0	0	0	0	0	0	0	0	0	0	0	0	0	0	0	0	0	0	0	0	0	0
Spartobacteria_genera_incertae_sedis	0	0	0	0	0	0	0	0	0	0	0	0	0	0	0	0	0	0.189562	0	0	0	0	0	0	0	0	0	0	0	0	0	0	0	0	0	0	0	0	0	0	0	0	0	0	0	0	0	0	0
Sphingobium	0	0	0	0	0	0	0	0	0	0	0	0	0	0	0	0	0	0.677673	0	0	0	0	0	0	0	0	0	0	0	0	0	0	0	0	0	0	0	0	0	0	0	0	0	0	0	0	0	0	0
Sphingomicrobium	0	0	0	0	0	0	0	0.00162009	0	0	0	0	0	0	0	0	0	0	0	0	0	0	0	0	0	0	0	0	0	0	0	0	0	0	0.187252	0.207858	0	0	0	0	0	0	0	0	0	0	0	0	0
Sphingomonas	0	0	0	0	0	0	0	0	0	0	0	0	0	0	0	0	0	0.240956	0	0	0	0	0	0	0	0	0	0	0	0	0	0	0	1.65472e-39	0	0	0	0	0	0	0	0	0	0	0	0	0	1.16017e-40	0
Sphingopyxis	0	0	0.307841	0.517839	0	0	0	0	0	0	0	0	0	0.0167589	0	0	0	1.68722	0	0	0	0	0	0.0331166	0	0	0	0.0227061	0	0	0	0	0	1.67554e-38	0.0710531	0	0	0	0.00903345	0	0	0	0	0	0	0	0	1.36086e-39	0
Staphylococcus	0	0	0	0	0	0	0	0	0	0	0	0	0	0	0	0	0	0	0	0	0	0	0	0	0	0	0	0	0	0	0	0	0	0	0	0	0	0	0	0	0	0	0	0	0	0	0	0	0
Stenotrophomonas	0	0	0	0	0	0	0	0	0	0	0	0	0	0	0	0	0	0	0	0	0	0	0	0	0	0	0.0690909	0	0	0	0	0	0	0	0	0	0	0	0	0	0	0	0	0	0	0	0	3.52513e-39	0
Steroidobacter	0	0	0	0	0	0	0	0.00607869	0	0	0	0	0.77574	0	0	0	0	0	0	0	0	0	0	0	0	0	0	0	0	0	0	0	0	0	0	0.830642	0	0	0	0	0	0	0	0	0	0	3.18747	0	0
Streptomyces	0	0	0	0	0	0	0	0	0	0	0	0	0	0	0	0	0	0	0	0	0	0	0	0	0	0	0.555065	0	0	0	0	0	0	0	0	0	0	0	0	0	0.144255	0	0	0	0	0	0	0	0
Subdivision3_genera_incertae_sedis	0	0	0	0	0	0	0.0259398	0	0	0	0	0	0.0657461	0	0	0	0	0	0	0	0	0	0	0	0	0.000503671	0	0	0.00502727	0	0	0	0.143818	0	0	0.0168011	0	0	0.0011485	0	0	0	0	0	0	0	0.114476	0	0
Taibaiella	0	0	3.31124	0	0	0	0.663134	0	0	0	0	0	0	0	0	0	0	4.64602	0	0	0	0	0	0	0	0	0	0	0	0	0	0	0	0	0	0	0	0	0	0	0	0	0	0	0	0	1.79585	0	0
Terrabacter	0	0	0	0	0	0	0	0	0	0	0	0	0	0	0	0	0	0	0	0	0	0	0	0	0.345476	0	0	0	0	0	0.166496	0	0	0	0	0	0	0	0	0	0	0	0	0	0	0	0	2.93655e-39	0
Terrimonas	0	0	0.895185	0	0	0	0	0	0	0	0	0	0	0	0	0	0.00497232	0	0.00682126	0.00041659	0	0.047851	0	0	0	0.00533448	0	0	0	0	0	0	0	1.70163e-38	0.117736	0.133978	0	0	0	0	0	0	0	0	0	0	0.459352	0	0
Thermoleophilum	0	0	0	0	0	0	0	0	0	0	0	0	0	0	0	0	0	0	0	0	0	0.76494	12.0724	0	0	0	8.85773	0	0	0	0	0	0	0	0	0	0	6.96727	0	0	0	1.28766	0	0	0	0	0	0	0
Variovorax	0	0	0	0	0	0	0	0	0	0	0	0	0	0	0	0	0	0.413776	0	0	0	0	0	0	0.0827938	0	0	0.00480966	0	0	0	0	0	6.30923e-39	0	0	0	0	0.00231037	0	0	0.0196355	0	0	0	0	0	5.30711e-40	0
WPS.1_genera_incertae_sedis	0	0	0	0	0	0	0	0	0	0	0	0	0	0	0	0	0	0	0	0	0	0	0	0	0	0.0132397	0	0	0	0	0	0	2.80387	0	0	0	0	0	0	0	0	0	0	0	0	0	0	0	0
Acidiphilium	0	0	0	0	0	0	0	0	0	0	0	0	0	0	0.0901004	0	0	0	0	0	0	0	0	0	0	0	0	0	0	0	0	0	0	0	0	0	0	0	0	0	0	0	0	0	0	0	10.5556	0	0
Adhaeribacter	0	0	16.5578	0	0	0	0	0	0	0	0	0	0	0.223516	0	0	0	0	0	0	0	0	0	0	0	0	0	0	0	0	0	0	0	0	0	0	0	0	0	0	0	0	0	0	0	0	0	-2.35003e-38	0
Aeromicrobium	0	0	0	0	0	0	0	0	0	0	0	0	0	0	0	0	0	0	0	0	0	0	0	0	0	0	0	0	0	0	0	0	0	0	0	0	0	0	0	0	0	-0.76654	0	0	0	0	0	0	0
Aggregicoccus	0	0	0	0	0	0	0	0	0	0	0	0	0	0	0	0	0	0	0	0	0	0	0	-0.000177429	0	0.000138287	0	0	0.00610863	0	0	0	0	0	0.0127032	0	0	0	-0.000467128	0	0	0	0	0	0	0	0	0	0
Ancylobacter	0	0	0	0	0	0	0	0	0	0	0	0	0	0	0	0	0	0	0	0	0	0	0	0	0	0	0	0	0	0	0	0	0	0	0	0	0	0	0	0	0	0	0	0	0	0	0	0	0
Azoarcus	0	0	0	0	0	0	0	0	0	0	0	0	0	0	0	0	0	0	0	0	0	0	0	0	0	0	0	0	0	0	0	0	0	0	0	0	0	5.30521	0	0	0	0	0	0	0	0	0	0	0
Brevifollis	0	0	0	0	0	0	0	0	0	0	0	0	0	0	0	0	0	0	0	0	0	0	0	0	0	0	0	0	0	0	0	0	0	0	0	0	0	0	0	0	0	0	0	0	0	0	0	0	0
Cellvibrio	0	0	0	0	0	0	0	0	0	0	0	0	0	0	0	0	0	0	0	0	0	0	0	0	0	0	0	0	0	0	0	0	0	0	0	0	0	0	0	0	0	0	0	0	0	0	0	2.1786e-38	0
Chryseolinea	2.73066	0	0	0	0	0	0	0	0	0.0288401	0	0	0	0.222633	0	0	0	25.3738	0	0	0	0	0	0	0	0	3.4045	0	0	0	1.29809	0	0	1.16723e-37	1.03839	0	0	0	0	0	1.70436	0	0	0	0	0	0	1.66258e-38	0
Curvibacter	0	0	0	0	0	0	0	0	0	0	0	0	0	0	0	0	0	0	0	0.0141255	0	0	0	0	0	0	0	0	0	0	0	0	0	0	0	0	0	0	0	0	0	0	0	0	0	0	0	0	0
Dechloromonas	0	0	0	0	0	0	0	0	0	0	0	0	0	0	0	0	0	0	0	0	0	0	0	0	0	-0.000223132	0	0	0	0	0	0	0	0	0	0	0	0	0	0	0	0	0	0	0	0	0	0	0
Delftia	0	0	0	0	0	0	0	0	0	0	0	0	0	0	0	0	0	1.02246	0	0	0	0.0199453	0	0	0	0	0	0.0255083	-8.57461e-05	0	0	0	0	2.11269e-38	0	0	0	0	0.00802136	0	0	0	0	0	0	0	0	1.69462e-39	0
Desulfarculus	0	0	0	0	0	0	0	0	0	0	0	0	0	0	0	0	0	0	0	0	0	0	0	0	0	0	0	0	0	0	0	0	0	0	0	0	0	0	0	0	0	0	0	0	0	0	0	0	0
Dokdonella	0	0	0	0	0	0	0	0	0	0	0	0	0	0	0	0	0	0	0	0	0	0	0	0	0	0	0	0	0	0	0	0	0	0	0	0	0	0	0	0	0	0	0	0	0	0	0	0	0
Fibrobacter	0	0	0	0	0	0	0	0	0	0	0	0	0	0	0	0	0	0	0	0	0	0	0	0	0	0	0	0	0.601144	0	0	0	0	0	0	0	0	0	0	0	0	0	0	0	0	0	0	0	0
Flavobacterium	0	0	0	0.0451462	0	0	0	0	0	0	0	0	0	0	0	0	0	0.230533	0	0	0	0.00164854	0	0	0.0351907	0	0	0	0	0	0.0147418	0	0	4.53411e-39	0	0	0	0	0	0	0	0	0	0	0	0	0	3.86656e-40	0
Gp10	0	0	0	35.469	0	0	0	0	0	0	0	0	0	0	0	0	0	47.8327	0	0	0	0	0	0	0	0	0	0	0	0	0	0	0	0	0	0	0	34.6656	0	0	0	0	0	0	0	0	0	0	0
Gp5	0	0	0	0	0	0	0	0	0	0	0	0	0	0	0	0	0	57.628	0	0	0	3.03147	10.656	0	41.1239	0	25.008	0	0	0	0	0	0	0	0	0	3.00868	19.1989	1.19567	0	0	0	0	0	0	0	0	0	0
Heliimonas	0	0	0	0	0	0	0	0	0	0	0	0	0	0	0	0	0	0	0	0	0	0	0	0	0	0	0	0	0.317213	0	0	0	0	0	0	0	0	0	0	0	0	0	0	0	0	0	0	0	0
Herminiimonas	0	0	0	0	0	0	0	0	0	0	0	0	0	0.0213845	0	0	0	2.51551	0	0	0	0.0464073	0	0	0	0	0	0.0558913	-3.95705e-05	0	0	0	0	4.69738e-38	0	0	0	0	0	0	0	0	0	0	0	0	0	4.26895e-39	0
Hymenobacter	0	0	0	0	0	0	0	0	0	0	0	0	0	0	0	0	0	0	0	0	0	0	0	0	0	0	0	0	0	0	0	0	0	0	0	0	0	0	0	0	0	0	0	0	0	0	0	1.03823e-37	0
Iamia	0	0	0	0	0	0	0	0	0	0	0	0	0	0	0	0	0	0	0	0	0	0	0	0	0	0	0	0	0	0	0	0	0	0	0	0	0	0	0	0	0	0	0	0	0	0	0	0	0
Kaistia	0	0	0	0	0	0	0	0	0	0	0	0	0	0	0	0	0	0	0	0	0	0	0	0	0	0	0	0	0	0	0	0	0	0	0	0	0	0	0	0	0	0	0	0	0	0	0	0	0
Lacihabitans	0	0	0	0	0	0	0	0.00361251	0	0	0	0	0	0	0	0	0	9.75826	0	0	0	0	0	0	0	0	0	0	0	0	0	0	0	0	0	0	0	0	0	0	0	0	0	0	0	0	2.06965	0	0
Luteolibacter	0	0	0	0	0	0	0	0	0	0	0	0	0	0	0	0	0	0	0	0	0	0	0	0	0	0	0	0	0	0	0	0	0	0	0	0	0	0	0	0	0	0	0	0	0	0	0.797083	0	0
Methylophilus	0	0	0	0	0	0	0	0	0	0	0	0.0453447	0	0	0	0	0	0	0	0	0	0	0	0	0	0	0	0	0	0	0	0	0	0	0.0156118	0	0	0	0.000965621	0	0	0	0	0	0	0	0	0	0
Methylopila	0	0	0	0	0	0	0	0	0	0	0	0	0	0	0	0	0	0	0	0	0	0	0	0	0	0	0	0	0	0	0	0	0	0	0	0	0	0	0	0	0	0	0	0	0	0	0	0	0
Methylotenera	0	0	0	0	0	0	0	0	0	0	0	0	0	0	0	0	0	0	0	0	0	0	0	0	0	0	0	0	0	0	0	0	0	0	0	0	0	0	0	0	0	0	0	0	0	0	0	0	0
Pirellula	0	0	0	0	0	0	0	0	0	0	1.4669	0	0	0	0	0	0	0	0	0	0	0	0	0	0	0	0	0	0	0	0	0	0	0	0	0	0	0	0	0	0	0	0	0	0	0	0	0	0
Polaromonas	0	0	0	0	0	0	0	0	0	0	0	0	0	0.0122228	0	0	0	0.996237	0	0	0	0	0	0	0	0	0	0	0	0	0	0	0	0	0	0	0	0	0	0	0	0	0	0	0	0	0	1.33576e-39	0
Propionispora	0	7.09606e-38	0	0	0	0	0	0	0	0	0	0	0	0	0	0	0	0	0	0	0	0	0	0	0	0	0	0	0	0	0	0	0	0	0	0	0	0	0	0	0	0	0	0	0	0	0	0	0
Prosthecobacter	0	0	0	0	0	0	0	0	0	0	0	0	0	0	0	0	0	0.804385	1.94803e-05	0	0	0	0	0	0	0	0	0	0	0	0	0	0	0	0	0	0	0	0	0	0	0	0	0	0	0	0	0	0
Pseudochrobactrum	0	0	0	0	0	0	0	0	0	0	0	0	0	0.140036	0	0	0	12.5562	0	0	0	0	0	0	0	0	0	0.14504	0	0	0	0	0	2.13136e-37	0	0	0	0	0	0	0	0	0	0	0	0	0	1.76657e-38	0
Rhodococcus	0	0	0	0	0	0	0	0	0	0	0	0	0	0	0	0	0	13.5249	0	0	0	0	0	0	0	0	0	0	0	0	0	0	0	0	0	0	0	0	0	0	0	0	0	0	0	0	0	0	0
Rhodopseudomonas	0	0	0	0	0	0	0	0	0	0	0	0	0	0	0	0	0	32.0899	0	0	0	0	0	0	0	0	8.04	0	0	0	0	0	0	0	0	0	2.82483	8.61802	0	0	0	0	0	0	0	0	0	0	0
Roseimicrobium	0	0	0	0	0	0	0	0	0	0	0	0	0	0	0	0	0	0	0	0	0	0	0	0	0	0	0	0	0	0	0	0	0	0	0	0	0	0	0	0	0	0	0	0	0	0	0	1.23976e-39	0
Serratia	0	0	0	0	0	0	0	0	0	0	0	0	0	0	0	0	0	0	0	0	0	0	0	0	0	0	0	0	0	0	0	0	0	0	0	0	0	0	0	0	0	0	0	0	0	0	0	0	0
Solitalea	0	0	0	0	0	0	0	0	0	0	0	0	0	0	0	0	0	0	0	0	0	0	0	0	0	0	0	0	0.102495	0	0	0	0	0	0	0	0	0	0	0	0	0	0	0	0	0	0	0	0.621381
Sphingobacterium	0	0	0	0	0	0	0	0	0	0	0	0	0	0	0	0	0	0	0	0	0	0	0	0	0	0	0	0	0	0	0	0	0	0.000434036	0	0	0	0	0	0	0	0	0	0	0	0	0	0	0
Tardiphaga	0	0	0	0	0	4.5985e-05	0	0	0	0	0	0	0	0	0	0	0	0	0	0	0	0	0	0	0	0	0	0	0	0	0	0	0	1.92126e-37	0	0	0	0	0	0	0	0	0	0	0	0	0	0	0
Terrimicrobium	0	0	0	0	0	0	0	0	0	0	0.707857	0	0	0	0	0	0	0	0	0	0	0	0	0	0	0	0	0	0	0	0	0	0	0	0	0	0	0	0	0	0	0	0	0	0	0	0	0	0
Vampirovibrio	0	0	0	0	0	0	0	0	0	0	0	0	0	0	0	0	0	0	0	0	0	0	0	0	0	0	0	0	0	0	0	0	0	0	0	0	0	0	0	0	0	0	0	0	0	0	0	0	0
Variibacter	0	0	0	0	0	0	0	0	0	0	0	0	0	1.17811	0	0	0	0	0	0	0	0	0	0	0	0	0	0	0	0	0	0	0	0	0	3.27262	0	0	0	0	0	0	0	0	0	0	0	0	0
Verrucomicrobium	0	0	0	0	0	0	0	0	0	0	0	0	0	0	0	0	0	0	0	0	0	1.87042	0	0	0	0	0	0	0	0	0	0	0	0	0	0	0	0	0	0	0	0	0	0	0	0	0	0	0
[truncated: 140 more columns]

## Sheet: smap_strength_network_37℃
	Achromobacter	Aciditerrimonas	Acidovorax	Acinetobacter	Alsobacter	Altererythrobacter	Aquabacterium	Aquicella	Aquihabitans	Arenimonas	Aridibacter	Armatimonadetes_gp4	Armatimonadetes_gp5	Arthrobacter	Azohydromonas	Bacillus	Bauldia	Bdellovibrio	Blastocatella	Blastochloris	Bosea	Bradyrhizobium	Brevundimonas	Burkholderia	Caulobacter	Cellulomonas	Chitinophaga	Chryseobacterium	Chthonomonas.Armatimonadetes_gp3	Cohnella	Comamonas	Conexibacter	Cupriavidus	Deinococcus	Devosia	Dongia	Duganella	Dyadobacter	Dyella	Elioraea	Ensifer	Enterobacter	Erythrobacter	Ferrovibrio	Ferruginibacter	Fictibacillus	Fimbriimonas	Flavihumibacter	Flavisolibacter
Achromobacter	0	0	0	0	0	0	0	0	0	0	0	0	0	0	0	0	0	0	0	0	0	0	0	0	0	0	0	0	0	0	0	0	0	0	0	0	0	0	0	0	0	0	0	0	0	0	0	0	0
Aciditerrimonas	0	0	0	0	0	0	0	0	0	0	0	0	0	0	0	0	0	0	0	0	0	0	0	0	0	0	0	0	0	0	0	0	0	0	0	0	0	0	0	0	0	0	0	0	0	0	0	0	0
Acidovorax	0	0	0	0	0	0	0	0	0	0	0	0	-3.19925e-38	0	0	0	0	0	0	0	0	0	0	0	0	0	0	0	0	0	0	0	0	0	0	0.00969544	0	0	0	0	0	0	0	0	0	0	0	0	0
Acinetobacter	0	0	0	0	0	0	0	0	0	0	0	0	0	0	0	0	0	0	0	0	0	0	3.35384e-05	0	0	0	0	0	0	-4.49383e-07	0	0	-0.00626133	0	0	0	0	0	3.08534e-05	0	0	0	0	0	0	0	0	0	0.00291217
Alsobacter	0	0	0	0	0	0	0	0	0	0	0	0	0	0	0	0	0	0	0	0	0	0	0	0	0	0	0	0.00465402	0	0	0	0	0	0	0	0	0	0	0	0	0	0	0	0	0	0	0	0	0
Altererythrobacter	0	0	0	0	0	0	0	0	0	0	0	0	0	0	0	0	0	0	0	0	0	0	0	0	0	0	0	0	0	0	0	0	0	0	0	0	0	0	0	0	0	0	0	0	0	0	0	0	0
Aquabacterium	0	0	0	0	0	0	0	0	0	0	0	0	8.10736e-38	0	0.160087	0	0	-0.0511508	0	0	0	0	0	0	-0.00927132	0	0	0	0	0	0	0	0	0	0	-0.0115733	0	0	-0.000550716	0	0	0	0	0	0	0	0	0	0.00474171
Aquicella	0	0	0	0	0	0	0	0	0	0	0	0	0	0	0	0	0	0	0	0	0	0	0	0	0	0	0	0	0	0	0	0	0	0	0	0	0	0	0	0	0	0	0	0	0	0	0	0	0
Aquihabitans	0	0	0	0	0	0	0	0	0	0	0	0	0	0	0	0	0	0	0	0	0	0	0	0	0	0	0	0	0	0	0	0	25.6887	0	0	0	0	0	0	0	0	0	0	0	0	0	0	0	0
Arenimonas	0	0	0	0	0	0	0	0	0	0	0	0	0	0	0	0	0	0	0	0	0	0	0	0	0	0	0	0	0	0	0	0	0	0	0	0	0	0	0	0	0	0	0	0	0	0	-1.55985e-36	0	0
Aridibacter	0	0	0	0	0	0	0	0	0	0	0	0	0	0	0.798943	0	0	-0.266287	0	0	0	0	0	0	-0.0703132	0	0	0	0	0	0	0	0	0	0	-0.0854926	0	0	0	0	0	0	0	0	0	0	0	0	0
Armatimonadetes_gp4	0	0	0	0	0	0	0	0	0	0	0	0	0	0	0	0	0	0	0	0	0	0	0	0	0	0	0	0	0	0	0	0	0	0	0	0	0	0	0	0	0	0	0	0	0	0	0	0	0.0294997
Armatimonadetes_gp5	0	0	0	0	0	0	0	0	0	0	0	0	0	0	0	0	0	0	0	0	0	0	0	0	0	0	0	0	0	0	0	0	0	0	0	0	0	0	0	0	0	0	0	0	0	0	0	0	0
Arthrobacter	0	0	0	0	0	0	0	0	0	0	0	0	0	0	0	0	0	0	0	0	0	0	0	0	0	0	0	0	0	0	0	0	0	0	0	0	0	0	0	0	0	0	0	0	0	0	0	0	0
Azohydromonas	0	0	0	0	0	0	0	0	0	0	0	0	0	0	0	0	0	0	0	0	0	0	0	0	0	0	0	0	0	0	0	0	0	0	0	0	0	0	0.000140255	0	0	0	0	0	0	0	0	0	0.0188022
Bacillus	0	0	0	0	0	0	0	0	0	0	0	0	0	0	0	0	0	0	0	0	0	1.06986e-05	0	0	0	0	0	0	0	0	0	0	0	0	0	0	0	0	0	0	0	0	0	0	0	0	0	0	0
Bauldia	0	0	0	0	0	0	0	0	0	0	0	0	0	0	0	0	0	0	0	0	0	0	0	0	0	0	0	0	0	0	0	0	0	0	0	0	0	0	0	0	0	0	0	0	0	0	0	0	0
Bdellovibrio	0	0	0	0	0	0	0	0	0	0	0	0	0	0	0	0	0	0	0	0	0	0	0	0	0	0	0	0	0	0	0	0	0	0	0	0	0	0	0	0	0	0	0	0	0	0	0	0	0
Blastocatella	0	0	-0.281463	0	0	0	0	0	0	0	0	0	0	0	0	0	0	0	0	0	0	0	0	0	0	0	0	0	0	0	0	0	0	0	0	0	0	0	0	0	0	0	0	0	0	0	0	0	-1.41806
Blastochloris	0	0	0	0	0	0	0	0	0	0.0525706	0	0	0	0	0	0	0	0	0	0	0	0	0	0	0	0	0	0	0	0	0	0	0	0	0	0	0	0	0	0	0	0	0	0	0	0	0	0	0
Bosea	0	0	0	0	0	0	0	0	0	0	0	0	0	0	0	0	0	0	0	0	0	0	0	0	0	0	0	0.0357528	0	0	0	0	0	0	0	0	0	0	0	0	0	0	0	0	0	0	0	0	0
Bradyrhizobium	0	0	0	0	0	0	0	0	0	0	0	0	0	0	0	0	0	0	0	0	0	0	0	0	0	0	0	0.0169648	0	0	0	0	0	0	0	0	0	0	0	0	0	0	0	0	0	0	0	0	0
Brevundimonas	0	0	0	0	0	0	0	0	0	0	0	0	0	0	0	0	0	0	0	0	0	0	0	0	0	0	0	0	0	0	0	0	0	0	0	0	0	0	0	0	0	0	0	0	0	0	0	0	0
Burkholderia	0	0	0	0	0	0	0	0	0	0	0	0	-4.38603e-38	0	0	0	0	0	0	0	0	0	0	0	0	0	0	0	0	0	0	0	0	0	0	0	0	0	0	0	0	0	0	0	0	0	0	0	0
Caulobacter	0	0	0	0	0	0	0	0	0	0	0	0	0	0	0	0	0	0	0	0	0	0	0	0	0	0	0	0	0	0	0	0	0	0	0	0	0	0	0	0	0	0	0	0	0	0	0	0	0
Cellulomonas	0	0	0	0	0	0	0	0	0	0	0	0	0	0	0	0	0	0	0	0	0	0	0	0	0	0	0	0	0	0	0	0	0	0	0	0	0	0	0	0	0	0	0	0	0	0	0	0	0
Chitinophaga	0	0	0	0	0	0	0	0	0	0	0	0	0	0	0	0	0	0	0	0	0	0	0	0	0	0	0	0	0	0	0	0	0	0	0	0	0	0	0	0	0	0	0	0	0	0	0	0	0
Chryseobacterium	0	0	0	0	0	0	0	0	0	0	0	0	0	0	0	0	0	0	0	0	0	0	0	0	0	0	0	0	0	0	0	0	0	0	0	0	0	0	0	0	0	0	0	0	0	0	0	0	0
Chthonomonas.Armatimonadetes_gp3	0	0	0	0	0	0	0	0	0	0	0	0	0	0	0	0	0	0	0	0	0	0	0	0	0	0	0	0	0	0	0	0	0	0	0	0	0	0	0	0	0	0	0	0	0	0	0	0	0
Cohnella	0	0	0	0	0	0	0	0	0	0	0	0	0	0	0	0	0	0	0	0	0	0	0	0	0	0	0	0	0	0	0	0	0	0	0	0	0	0	0	0	0	0	0	0	0	0.0728557	0	0	0
Comamonas	0	0	0	0	0	0	0	0	0	0	0	0	0	0	0	0	0	0	0	0	0	0	0	0	0	0	0	0	0	0	0	0	0	0	0	0	0	0	0	0	0	0	0	0	0	0	0	0	0
Conexibacter	0	0	0	0	0	0	0	0	0	0	0	0	0	0	0	0	0	0	0	0	0	0	0	0	0	0	0	0	0	0	0	0	0	0	0	0	0	0	0	0	0	0	0	0	0	0	0	0	0
Cupriavidus	0	0	0	0	0	0	0	0	0	0	0	0	-3.083e-39	0	0	0	0	0	0	0	0	0	0	0	0	0	0	0	0	0	0	0	0	0	0	0	0	0	0	0	0	0	0	0	0	0	0	0	0
Deinococcus	0	0	0	0	0	0	0	0	0	0	0	0	0	0	0	0	0	0	0	0	0	0	0	0	0	0	0	0	0	0	0	0	0	0	0	0	0	0	0	0	0	0	0	0	0	0	0	0	0
Devosia	0	0	0	0	0	0	0	0	0	0	0	0	0	0	0	0	0	0	0	0	0	0	0	0	0	0	0	0.00396494	0	0	0	0	0	0	0	0	0	0	0	0	0	0	0	0	0	0	0	0	0
Dongia	0	0	0	0	0	0	0	0	0	0	0	0	0	0	0	0	0	0	0	0	0	0	0	0	0	0	0	0.00169475	0	0	0	0	0	0	0	0	0	0	0.00640884	0	0	0	0	0	0	0	0	0	0.3677
Duganella	0	0	0	0	0	0	0	0	0	0	0	0	0	0	0	0	0	0	0	0	0	0	0	0	0	0	0	0	0	0	0	0	0	0	0	0	0	0	0	0	0	0	0	0	0	0	0	0	0
Dyadobacter	0	0	0	0	0	0	0	0	0	0	0	0	0	0	0	0	0	0	0	0	0	0	0	0	0	0	0	0	0	0	0	0	0	0	0	0	0	0	0	0	0	0.0328564	0	0	0	0	0	0	0
Dyella	0	0	0	0	0	0	0	0	0	0	0	0	0	0	0	0	0	0	0	0	0	0	0	0	0	0	0	0	0	0	0	0	0	0	0	0	0	0	0	0	0	0	0	0	0	0	0	0	0
Elioraea	0	0	0	0	0	0	0	0	0	0	0	0	0	0	0	0	0	0	0	0	0	0	0	0	0	0	0	0	0	0	0	0	0	0	0	0	0	0	0	0	0	0	0	0	0	0	0	0	0
Ensifer	0	0	0	0	0	0	0	0	0	0	0	0	0	0	0	0	0	0	0	0	0	0	0	0	0	0	0	0	0	0	0	0	0	0	0.0321261	0	0	0	0	0	0	0	0	0	0	0.0362142	0	0	0
Enterobacter	0	0	0	0	0	0	0	0	0	0	0	0	0	0	0	0	0	0	0	0	0	0	0	0	0	0	0	0	0	0	0	0	0	0	0	0	0	0	0	0	0	0	0	0	0	0.0275869	0	0	0
Erythrobacter	0	0	0	0	0	0	0	0	0	0	0	0	-8.52399e-38	0	0	0	0	0	0	0	0	0	0	0	0	0	0	0	0	0	0	0	0	0	0	0	0	0	0	0	0	0	0	0	0	0	0	0	0
Ferrovibrio	0	0	0	0	0	0	0	0	0	0	0	0	0	0	0	0	0	0	0	0	0	0	0	0	0	0	0	0	0	0	0	0	0	0	0	0	0	0	0	0	0	0	0	0	0	0	0	0	0
Ferruginibacter	0	0	0	0	0	0	0	0	0	0	0	0	0	0	0	0	0	0	0	0	0	0	0	0	0	0	0	0	0	0	0	0	0	0	0	0	0	0	0	0	0	0	0	0	0	0	0	0	0
Fictibacillus	0	0	0	0	0	0	0	0	0	0	0	0	0	0	0	0	0	0	0	0	0	0	0	0	0	0	0	0	0	0	0	0	0	0	0	0	0	0	0	0	0	0	0	0	0	0	0	0	0
Fimbriimonas	0	0	0	0	0	0	0	0	0	0	0	0	0	0	-0.40383	0	0	-0.22496	0	0	0	0	0	0	0	0	0	0	0	0	0	0	0	0	0	0	0	0	0	0	0	0	0	0	0	0	0	0	0
Flavihumibacter	0	0	0	0	0	0	0	0	0	0	0	0	0	0	0	0	0	0	0	0	0	0	0	0	0	0	0	0	0	0	0	0	0	0	0	0	0	0	0	0	0	0	0	0	0	0	0	0	0
Flavisolibacter	0	0	0	0	0	0	0	0	0	0	0	0	-9.35823e-39	0	0	0	0	0	0	0	0	0	0	0	0	0	0	0	0	0	0	0	0	0	0	0	0	0	0	0	0	0	0	0	0	0	0	0	0
Flavitalea	0	0	0	0	0	0	0	0	0	0	0	0	0	0	0	0	0	0	0	0	0	0	0	0	0	0	0	0.0231277	0	0	0	0	0	0	0	0.295054	0	0	0	0	0	0	0	0	0	0	0	0	0
Gaiella	0	0	0	0	0	0	0	0	0	0	0	0	0	0	0	0	0	0	0	0	0	0	0	0	0	0	0	0	0	0	0	0	0	0	0	0	0	0	0	0	0	0	0	0	0	0.390272	0	0	0
Gemmata	0	0	0	0	0	0	0	0	0	0	0	0	0	0	0	0	0	0	0	0	0	0	0	0	0	0	0	0	0	0	0	0	0	0	0	0	0	0	0	0	0	0	0	0	0	0	0	0	0
Gemmatimonas	0	0	0	0	0	0	0	0	0	0	0	0	0	0	0	0	0	0	0	0	0	0	0	0	0	0	0	0	0	0	0	0	0	0	0	0	0	0	0	0	0	0	0	0	0	0	0	0	0
Gemmobacter	0	0	0	0	0	0	0	0	0	0	0	0	0	0	0	0	0	0.991956	0	0	0	0	0	0	0	0	0	0.00442037	0	0	0	0	0	0	0	0.094627	0	0	0	0	0	0	0	0	0	0	0	0	0
Georgfuchsia	0	0	0	0	0	0	0	0	0	0	0	0	-5.05296e-37	0	0	0	0	0	0	0	0	0	0	0	0	0	0	0	0	0	0	0	0	0	0	0	0	0	0	0	0	0	0	0	0	0	0	0	0
Gp16	0	0	0	0	0	0	0	0	0	0	-2.2996e-37	0	0	0	0	0	0	0	0	0	0	0	0	0	0	0	0	0	0	0	0	0	-1.71865	0	0	0	0	0	0	0	0.0072769	0	0	0	0	0	0	0	0
Gp17	0	0	0	0	0	0	0	0	0	0	0	0	-2.19165e-36	0	0	0	0	0	0	0	0	0	0	0	0	0	0	0	0	0	0	0	0	0	0	0	0	0	0	0	0	0	0	0	0	0	0	0	0
Gp25	0	0	0	0	0	0	0	0	0	0	0	0	0	0	24.4224	0	0	0	0	0	0	0	0	0	0	0	0	0	0	0	0	0	0	0	0	0	0	0	0	0	0	0	0	0	0	0	0	0	0
Gp3	0	0	0	0	0	0	0	0	0	0	0	0	0	0	0	0	0	0	0	0	0	0	0	0	0	0	0	0	0	0	0	0	0	0	0	0	0	0	0	0	0	0	0	0	0	0	0	0	0
Gp4	0	0	0	0	0	0	0	0	0	0	0	0	0	0	0	0	0	0	0	0	0	0	0	0	0	0	0	0	0	0	0	0	0	0	0	0	0	0	0	0	0	0	0	0	0	0	0	0	0
Gp6	0	0	0	0	0	0	0	0	0	0	0	0	0	0	0	0	0	0	0	0	0	0	0	0	0	0	0	0	0	0	0	0	-0.0927144	0	0	0	0	0	0	0	0	0	0	0	0	0	0	0	0
Gp7	0	0	0	0	0	0	0	0	0	0	0	0	-6.26296e-37	0	0	0	0	0	0	0	0	0	0	0	0	0	0	0	0	0	0	0	0	0	0	0	0	0	0	0	0	0	0	0	0	0	0	0	0
Gulbenkiania	0	0	0	0	0	0	0	0	0	0	0	0	-5.31931e-37	0	0	0	0	0	0	0	0	0	0	0	0	0	0	0	0	0	0	0	0	0	0	0	0	0	0	0	0	0	0	0	0	0	0	0	0
Herbaspirillum	0	0	0	0	0	0	0	0	0	0	0	0	-3.33011e-37	0	0	0	0	0	0	0	0	0	0	0	0	0	0	0	0	0	0	0	0	0	0	0	0	0	0	0	0	0	0	0	0	0	0	0	0
Hydrogenophaga	0	0	0	0	0	0	0	0	0	0	0	0	0	0	0	0	0	0	0	0	0	0	0	0	0	0	0	0	0	0	0	0	0	0	0	0	0	0	0	0	0	0	0	0	0	0	0	0	0
Hyphomicrobium	0	0	0	0	0	0	0	0	0	0	0	0	8.76478e-37	-0.005463	0.214831	0	0	-0.614146	0	0	0	0	0	0	-0.0866346	0	0	0	0	0	0	0	-3.72061	0	0	0	0	0	0	0	0	0	-0.0380778	0	0	0	0	0	0
Ilumatobacter	0	0	0	0	0	0	0	0	0	0	0	0	0	0	0	0	0	0	0	0	0	0	0	0	0	0	0	0	0	0	0	0	0	0	0	0	0	0	0	0	0	0	0	0	0	0	0	0	0
Inquilinus	0	0	0	0	0	0	0	0	0	0	0	0	0	0	0	0	0	0	0	0	0	0	0	0	0	0	0	0	0	0	0	0	0	0	0	0	0	0	0	0	0	0	0	0	0	0	0	0	0
Kinneretia	0	0	0	0	0	0	0	0	0	0	0	0	0	0	0	0	0	0	0	0	0	0	0	0	0	0	0	0	0	0	0	0	0	0	0	0	0	0	0	0	0	0	0	0	0	0	0	0	0
Kofleria	0	0	0	0	0	0	0	0	0	0	0	0	0	0	0	0	0	0	0	0	0	0	0	0	0	0	0	0	0	0	0	0	0	0	0	0	0	0	0	0	0	0	0	0	0	0	0	0	0
Labilithrix	0	0	0	0	0	0	0	0	0	0	0	0	0	0	0	0	0	0	0	0	0	0	0	0	0	0	0	0	0	0	0	0	0	0	0	0	0	0	0	0	0	0	0	0	0	0	0	0	0
Lacibacterium	0	0	0	0	0	0	0	0	0	0	0	0	0	0	0	0	0	0	0	0	0	0	0	0	0	0	0	0	0	0	0	0	0	0	0	0	0	0	0	0	0	0	0	0	0	0	0	0	0
Leclercia	0	0	0	0	0	0	0	0	0	0	0	0	0	0	0	0	0	0	0	0	0	0	0	0	0	0	0	0	0	0	0	0	0	0	0.0963646	0.207697	0	0	0	0	0	0	0	0	0	0	0	0	0
Leifsonia	0	0	0	0	0	0	0	0	0	0	0	0	-2.05315e-36	0	0	0	0	0	0	0	0	0	0	2.44155	0	0	0	0	0	0	0	0	0	0	0	0	0	0	0	0	0	0	0	0	0	0	0	0	0
Litorilinea	0	0	0	0	0	0	0	0	0	0	0	0	0	0	0	0	0	0	0	0	0	0	0	0	0	0	0	0	0	0	0	0	0	0	0	0	0	0	0	0	0	0	0	0	0	0	0	0	0
Luteimonas	0	0	0	0	0	0	0	0	0	0	0	0	0	0	0	0	0	0	0	0	0	0	0	0	0	0	0	0	0	0	0	0	0	0	0	0.667566	0	0	0	0	0	0	0	0	0	0	0	0	0
Lysobacter	0	0	0	0	0	0	0	0	0	0	0	0	0	0	0	0	0	0	0	0	0	0	0	0	0	0	0	0	0	0	0	0	0	0	0	0	0	0	0	0	0	0	0	0	0	0.00312584	0	0	0
Marmoricola	0	0	0	0	0	0	0	0	0	0	0	0	0	0	0	0	0	0	0	0	0	0	0	0	0	0	0	0	0	0	0	0	0	0	0	0	0	0	0	0	0	0	0	0	0	0	0	0	0
Massilia	0	0	0	0	0	0	0	0	0	0	0	0	0	0	0	0	0	0	0	0	0	0	0	0	0	0	0	0	0	0	0	0	0	0	0.00238023	0	0	0	0	0	0	0	0	0	0	0	0	0	0
Mesorhizobium	0	0	0	0	0	0	0	0	0	0	0	0	0	0	0	0	0	0	0	0	0	0	0	0	0	0	0	0	0	0	0	0	0	0	0	0	0	0	0	0	0	0	0	0	0	0	0	0	0
Methylobacillus	0	0	0	0	0	0	0	0	0	0	0	0	0	0	0	0	0	0	0	0	0	0	0	0	0	0	0	0	0	0	0	0	0	0	0	0	0	0	0	0	0	0	0	0	0	0	0	0	0
Methylobacterium	0	0	0	0	0	0	0	0	0	0	0	0	0	0	0	0	0	0	0	0	0	0	0	0	0	0	0	0	0	0	0	0	0	0	0	0	0	0	0	0	0	0	0	0	0	0.0136915	0	0	0
Methylocystis	0	0	0.700613	0	0	0	0	0	0	0	0	0	0	0	0	0	0	0	0	0	0	0	0	0	0	0	0	0	0	0	0	0	0	0	0	0	0	0	0	0	0	0	0	0	0	0	0	0	0
Methylovorus	0	0	0	0	0	0	0	0	0	0	0	0	0	0	0	0	0	0	0	0	0	0	0	0	0	0	0	0	0	0.000161442	0	0	0	0	0	0	0	0	0	0	0	0	0	0	0	0	0	0	0
Microbacterium	0	0	0	0	0	0	0	0	0	0	0	0	0	0	0	0	0	0	0	0	0	0	0	0	0	0	0	0	0	0	0	0	0	0	0	0	0	0	0	0	0	0	0	0	0	0	0	0	0
Microvirga	0	0	0	0	0	0	0	0	0	0	0	0	0	0	0	0	0	0	0	0	0	0	0	0	0	0	0	0	0	0	0	0	0	0	0	0	0	0	0	0	0	0	0	0	0	0	0	0	0
Mizugakiibacter	0	0	0	0	0	0	0	0	0	0	0	0	0	0	0	0	0	0	0	0	0	0	0	0	0	0	0	0	0	0	0	0	0	0	0	0	0	0	0	0	0	0	0	0	0	0	0	0	0
Mucilaginibacter	0	0	0	0	0	0	0	0	0	0	0	0	0	0	0	0	0	0	0	0	0	0	0	0.114672	0	0	0	0	0	0	0	0	0	0	0	0	0	0	0	0	0	0	0	0	0	0	0	0	0
Neorhizobium	0	0	0	0	0	0	0	0	0	0	0	0	0	0	0	0	0	0	0	0	0	0	0	0	0	0	0	0	0	0	0	0	0	0	0	0.802069	0	0	0	0	0	0	0	0	0	0	0	0	0
Niabella	0	0	0	0	0	0	0	0	0	0	0	0	0	0	0	0	0	0	0	0	0	0	0	0	0	0	0	0	0	0	0	0	0	0	0	0	0	0.6833	0	0	0	0	0	0	0	0	0	0	0
Nitrolancea	0	0	-1.53671	0	0	0	0	0	0	0	0	0	0	0	0	0	0	-2.40956	0	0	0	0	0	0	0	0	0	0	0	0	0	0	0	0	0	-0.497638	0	0	0	0	0	0	0	0	0	0	0	0	-0.840074
Nitrospira	0	0	0	0	0	0	0	0	0	0	0	0	0	0	0	0	0	0	0	0	0	0.00081847	0	0	0	0	0	0	0	0	0	0	0	0	0	0	0	0	0	0	0	0	0	0	0	0	-4.47542e-36	0	0
Nocardioides	0	0	0	0	0	0	0	0	0	0	0	0	0	0	0	0	0	0	0	0	0	0	0	0	0	0	0	0	-0.0275624	0	0	0	2.65829	0	0	0	0	0	0	0	0	0	0	0	0	0	0	0	0
Novosphingobium	0	0	-0.000515081	0	0	0	0	0	0	0	0	0	0	0	0	0	0	0	0	0	0	0	0	0	0	0	0	0	0	0	0	0	0	0	0	0	0	0	3.31294e-06	0	0	0	0	0	0	0	0	0	0.00104704
Nubsella	0	0	0	0	0	0	0	0	0	0	0	0	0	0	0	0	0	0	0	0	0	0	0	0	0	0	0	0	0	0	0	0	0	0	0	0	0	0	0	0	0	0	0	0	0	0	0	0	0
Ohtaekwangia	0	0	5.78282	0	0	0	0	0	0	0	0	0	0	0	0	0	0	0	0	0	0	0	0	0	0	0	0	0	0	0	0	0	0	0	0	0	0	0	0	0	0	0	0	0	0	0	0	0	0
Opitutus	0	0	0	0	0	0	0	0	0	0	0	0	0	0	0	0	0	0	0	0	0	0	0	0	0	0	0	0	0	0	0	0	0	0	0	0	0	0	0	0	0	0	0	0	0	0	0	0	0.529619
Paenibacillus	0	0	0	0	0	0	0	0	0	0	0	0	0	0	0	0	0	0	0	0	0	0	0	0	0	0	0	0	0	0	0	0	0	0	0	0	0	0	0	0	0	0	0.236461	0	0	0	-1.27102e-37	0	0
Parasegetibacter	0	0	0	0	0	0	0	0	0	0	0	0	0	0	0	0	0	0	0	0	0	0	0	0	0	0	0	0	0	0	0	0	0	0	0	0	0	0	0	0	0	0	0	0	0	0	0	0	0
Pedobacter	0	0	0	0	0	0	0	0	0	0	0	0	0	0	0	0	0	0	0	0	0	0	0.00196873	0.120707	0	0	0	0	0	0	0	0	0	0	0	0	0	0	0	0	0	0	0	0	0	0	0	0	0
Pedomicrobium	0	0	0	0	0	0	0	0	0	0	0	0	0	0	0	0	0	0	0	0	0	0	0	0	0	0	0	0	0	0	0	0	0	0	0	0	0	0	0	0	0	0	0	0	0	0	0	0	0
Pelomonas	0	0	0	0	0	0	0	0	0	0	0	0	-4.57157e-37	0	0	0	0	0	0	0	0	0	0	0	0	0	0	0.00571485	0	0	0	0	0	0	0	0	0	0	0	0	0	0	0	0	0	0	0	0	0
Peredibacter	0	0	0	0	0	0	0	0	0	0	0	0	0	0	0	0	0	0.0410776	0	0	0	0	0	0	0	0	0	0	0	0	0	0	0	0	0	0	0	0	0	0	0	0	0	0	0	0	0	0	0
Phenylobacterium	0	0	0	0	0	0	0	0	0	0	0	0	-7.35101e-38	0	0	0	0	0	0	0	0	0	0	0.0559055	0	0	0	0	0	0	0	0	0	0	0	0	0	0	0	0	0	0	0	0	0	0	0	0	0
Phycicoccus	0	0	0	0	0	0	0	0	0	0	0	0	0	0	0	0	0	0	0	0	0	0	0	0	0	0	0	0	0	0	0	0	0	0	0	0	0	0	0	0	0	0	0	0	0	0	0	0	0
Piscinibacter	0	0	0	0	0	0	0	0	0	0	0	0	0	0	0.325096	0	0	-0.0579529	0	0	0	0	0	0	0	0	0	0	0	0	0	0	0	0	0	-0.0134832	0	-0.0195028	0	0	0	0	0	0	0	0	0	0	0.0866463
Porphyrobacter	0	0	0	0	0	0	0	0	0	0	0	0	-1.70167e-36	0	0	0	0	0	0	0	0	0	0	0	0	0	0	0	0	0	0	0	0	0	0	0	0	0	0	0	0	0	0	0	0	0	0	0	0
Povalibacter	0	0	0	0	0	0	0	0	0	0	0	0	0	0	0	0	0	0	0	0	0	0	0	0	0	0	0	0	0	0	0	0	0	0	0	0	0	0	0	0	0	0	0	0	0	1.31256	-1.29088e-36	0	0
Propionibacterium	0	0	0	0	0	0	0	0	0	0	0	0	0	0	0	0	0	0	0	0	0	0	0	0	0	0	0	0	0	0	0	0	0	0	0	0	0	0	0	0	0	0	0	0	0	0	0	0	0
Pseudoduganella	0	0	0	0	0	0	0	0	0	0	0	0	0	0	0	0	0	0	0	0	0	0	0	0	0	0	0	0	0	0	0	0	0	0	0	0	0	0	0	0	0	0	0	0	0	0.0206771	0	0	0
Pseudogulbenkiania	0	0	0	0	0	0	0	0	0	0	0	0	0	0	0	0	0	0	0	0	0	0	0	0	0	0	0	0	0	0	0	0	0	0	0	0	0	0	0	0	0	0	0	0	0	0	0	0	0
Pseudolabrys	0	0	0	0	0	0	0	0	0	0	0	0	0	0	0	0	0	0	0	0	0	0	0	0	0	0	0	0	0	0	0	0	0	0	0	0	0	0	0	0	0	0	0	0	0	0	0	0	0
Pseudomonas	0	0	0	0	0	0	0	0	0	0	0	0	0	0	0	0	0	0	0	0	0	0	0	0	0	0	0	0	0	0	0	0	0	0	0	0	0	0	0	0	0	0	0	0	0	0	0	0	0
Pseudorhodoferax	0	0	0	0	0	0	0	0	0	0	0	0	0	0	0	0	0	0	0	0	0	0	0	0	0	0	0	0	0	0	0	0	0	0	0	0	0	0	0	0	0	0	0	0	0	0	0	0	0
Pseudoxanthomonas	0	0	0	0	0	0	0	0	0	0	0	0	-5.55932e-38	0	0	0	0	0	0	0	0	0	0	0	0	0	0	0	0	0	0	0	0	0	0	0	0	0	0	0	0	0	0	0	0	0	0	0	0
Ramlibacter	0	0	0	0	0	0	0	0	0	0	0	0	0	0	0	0	0	0	0	0	0	0	0	0	0	0	0	0	0	0	0	0	0	0	0	0	0	0	0	0	0	0	0	0	0	0	0	0	0
Reyranella	0	0	0	0	0	0	0	0	0	0	0	0	0	0	0	0	0	0	0	0	0	0	0	0	0	0	0	0	0	0	0	0	0	0	0	-0.00405893	0	0	0.0010905	0	0	0	0	0	0	0	0	0	0.0999184
Rhizobacter	0	0	0	0	0	0	0	0	0	0	0	0	0	0.0134765	0	0	0	0	0	0	0	0	0	0	0	0	0	0	0	0	0	0	0	0	0	0	0	0	0	0	0	0	0	0	0	0.28969	0	0	0
Rhizobium	0	0	0	0	0.00918512	0	0	0	0	0	0	0	0	0	0	0	0	0	0	0	0	0	0	0	0	0	0	0	0	0	0	0	0	0	0	0	0	0	0	0	0	0	0	0	0	0	0	0	0
Rhizomicrobium	0	0	0	0	0	0	0	0	0	0	0	0	0	0	0	0	0	0	0	0	0	0	0	0	0	0	0	0	0	0	0	0	0	0	0	0	0	0	0.00115026	0	0	0	0	0	0	0	0	0	0.0629302
Rhodoplanes	0	0	0	0	0	0	0	0	0	0	0	0	0	0	0	0	0	0	0	0	0	0	0	0	0	0	0	0	0	0	0	0	0	0	0	0	0	0	0	0	0	0	0	0	0	0	0	0	0
Roseateles	0	0	0	0	0	0	0	0	0	0	0	0	0	0	0	0	0	0	0	0	0	0	0	0	0	0	0	0	0	0	0	0	0	0	0	0	0	0	0	0	0	0	0	0	0	0	0	0	0
Roseomonas	0	0	0	0	0	0	0	0	0	0	0	0	0	0	0	0	0	0	0	0	0	0	0	0	0	0	0	0	0	0	0	0	0	0	0	0	0	0	0.00637531	0	0	0	0	0	0	0	0	0	0
Saccharibacteria_genera_incertae_sedis	0	0	0	0	0	0	0	0	0	0	0	0	0	0	0	0	0	0	0	0	0	0	0	0	0	0	0	0	0	0	0	0	0	0	0	0	0	0	0	0	0	0	0	0	0	0	0	0	0
Salmonella	0	0	0	0	0	0	0	0	0	0	0	0	0	0	0	0	0	0	0	0	0	0	0	0	0	0	0	0	0	0	0	0	0	0	0	0	0	0	0	0	0	0	0	0	0	0.000979952	0	0	0
Schlegelella	0	0	0	0	0	0	0	0	0	0	0	0	0	0	0	0	8.6986e-38	0	0	0	0	0	0	0	0	0	0	0	0	0	0	0	0	0	0	0	0	0	0	0	0	0	0	0	0	0	0	0	0
Sediminibacterium	0	0	-0.034252	0	7.45385e-05	0	0	0	0	0	0	0	0	0	0	0	0	0	0	0	0	0	0	0	0	0	0.414662	0	0	0	0	0	0	0	0	0	0	0	-0.000295643	0	0	0	0	0	0	0	0	-0.000176883	0.0574698
Segetibacter	0	0	0	0	0	0	0	0	0	0	0	0	0	0	0	0	0	0	0	0	0	0	0	0	0	0	0	0	0	0	0	0	0	0	0	0	0	0	0	0	0	0	0	0	0	0	0	0	0
Solirubrobacter	0	0	0	0	0	0	0	0	0	0	0	0	0	0	0	0	0	0	0	0	0	0	0	0	0	0	0	0	0	0	0	0	0	0	0	0	0	0	0	0	0	0	0	0	0	0	0	0	0
Spartobacteria_genera_incertae_sedis	0	0	0	0	0	0	0	0	0	0	0	0	0	0	0	0	0	0	0	0	0	0	0	0	0	0	0	0	0	0	0	0	0	0	0	0	0	0	0	0	0	0	0	0	0	0	0	0	0
Sphingobium	0	0	0	0	0	0	0	0	0	0	0	0	0	0	0	0	0	0	0	0	0	0	0	0	0	0	0	0	0	0	0	0	0	0	0	0	0	0	0	0	0	0	0	0	0	0	0	0	0
Sphingomicrobium	0	0	0	0	0	0	0	0	0	0	0	0	0	0	0	0	0	0	0	0	0	0	0	0	0	0	0	0	0	0	0	0	0	0	0	0	0	0	0	0	0	0	0	0	0	0	0	0	0
Sphingomonas	0	0	0	0	0	0	0	0	0	0	0	0	0	0	0	0	0	0	0	0	0	0	0	0	0	0	0	0	0	0	0	0	0	0	0	0	0	0	0	0	0	0	0	0	0	0	0	0	0
Sphingopyxis	0	0	0	0	0	0	0	0	0	0	0	0	0	0	0	0	0	0	0	0	0	0	0	0	0	0	0	0	0	0	0	0	0	0	0	0.349095	0	0	0	0	0	0	0	0	0	0	0	0	0
Staphylococcus	0	0	0	0	0	0	0	0	0	0	0	0	0	-0.0257174	0	0	0	0	0	0	0	0	0	0	0	0	0	0	0	0	0	0	0	0	0	0	0	0	0	0	0	0	0	0	0	0	0	0	0
Stenotrophomonas	0	0	0	0	0	0	0	0	0	0	0	0	0	0	0	0	0	0	0	0	0	0	0	0	0	0	0	0	0	0	0	0	0	0	0	0	0	0	0	0	0	0	0	0	0	0	0	0	0
Steroidobacter	0	0	0	0	0	0	0	0	0	0	0	0	-2.9349e-36	0	0	0	0	0	0	0	0	0	0	0	0	0	0	0	0	0	0	0	0	0	0	0	0	0	0	0	0	0	0	0	0	0	0	0	0
Streptomyces	0	0	0	0	0	0	0	0	0	0	0	0	0	0	0	0	0	0	0	0	0	0	0	0	0	0	0	0	0	0	0	0	0	0	0	0	0	0	0	0	0	0	0	0	0	0	0	0	0
Subdivision3_genera_incertae_sedis	0	0	0	0	0	0	0	0	0	0	0	0	0	0	-0.0335122	0	0	-0.0243903	0	0	0	2.51887e-06	0	0	0	0	0	0	0	0	0	0	0	0	0	0	0	0	0	0	0	0	0	0	0	0	0	0	0
Taibaiella	0	0	0	0	0	0	0	0	0	0	0	0	0	0	0	0	0	0	0	0	0	0	0	0	0	0	0	0	0	0	0	0	0	0	0	0	0	0	0	0	0	0	0	0	0	0	0	0	0
Terrabacter	0	0	0	0	0	0	0	0	0	0	0	0	0	0	0	0	0	0	0	0	0	0	0	0	0	0	0	0	0	0	0	0	0	0	0	0	0	0	0	0	0	0	0	0	0	0	0	0	0
Terrimonas	0	0	0	0	0	0	0	0	0	0	0	0	0	0	0	0	0	0	0	0	0	0	0	0	0	0	0	0	0	0	0	0	0	0	0	0	0	0	0	0	0	0	0	0	0	0	0	0	0
Thermoleophilum	0	0	0	0	0	0	0	0	0	0	0	0	0	0	0	0	0	0	0	0	0	0	0	0	0	0	0	0	0	0	0	0	0	0	0	0	0	0	0	0	0	0	0	0	0	0	0	0	0
Variovorax	0	0	0	0	0	0	0	0	0	0	0	0	0	0	0	0	0	0	0	0	0	0	0	0	0	0	0	0	0	0	0	0	0	0	0	0	0	0	0	0	0	0	0	0	0	0	0	0	0
WPS.1_genera_incertae_sedis	0	0	0	0	0	0	0	0	0	0	0	0	0	0	0	0	0	0	0	0	0	0	0	0	0	0	0	0	0	0	0	0	0	0	0	0	0	0	0	0	0	0	0	0	0	0	0	0	0
Belnapia	0	0	0	0	0	0	0	0	0	0	0	0	0	0	0	0	0	0	0	0	0	0	0	0	0	0	0	0	0	0	0	0	0	0	0	0	0	0	0.0135272	0	0	0	0	0	0	0	0	0	0
Brevibacillus	0	0	0	0	0	0	0	0	0	0	0	0	0	0	-0.0133869	0	0	0	0	0	0	0	0	0	0	0	0	0	0	0	0	0	0	0	0	0	0	0	0	0	0	0	0	0	0	0	0	0	0
Corynebacterium	0	0	0	0	0	0	0	0	0	0	0	0	0	0	0	0	0	0	0	0	0	0	0	0	0	0	0	0	0	0	0	0	0	0	0	0	0	0	0	0	0	0	0	0	0	0	0	0	0
Defluviimonas	0	0	0	0	0	0	0	0	0	0	0	0	0	0	0	0	0	0	0	0	0	0	0	0	0	0	0	0	0	0	0	0	0	0	0	0	0	0	0	0	0	0	0	0	0	0	0	0	0
Deinobacterium	0	0	0	0	0	0	0	0	0	0	0	0	0	0	0	0	0	0	0	0	0	0	0	0	0	0	0	0.156463	0	0	0	0	0	0	0	0	0	0	0	0	0	0	0	0	0	0	0	0	0
Fluviicola	0	0	0	0	0	0	0	0	0	0	0	0	0	0	0	0	0	0	0	0	0	0	0	0	0	0	0	0	0	0	0	0	0	0	0	0	0	0	0	0	0	0	0	0	0	0	0	0	0
Labrys	0	0	0	0	0	0	0	0	0	0	0	0	0	0	0	0	0	0	0	0	0	0	0	0	0	0	0	0	0	0	0	0	0	0	0	0	0	0	0	0	0	0	0	0	0	0	0	0	0
Niastella	0	0	0	0	0	0	0	0	0	0	0	0	-1.07559e-36	0	0	0	0	0	0	0	0	0	0	0	0	0	0	0	0	0	0	0	0	0	0	0	0	0	0	0	0	0	0	0	0	0	0	0	0
Nonomuraea	0	0	0	0	0	0	0	0	0	0	0	0	0	0	0	0	0	0	0	0	0	0	0	0	0	0	0	0	0	0	0	0	0	0	0	0	0	0	0	0	0	0	0	0	0	0	0	0	0
Paludibaculum	0	0	0	0	0	0	0	0	0	0	0	0	0	0	-1.01333	0	0	0	0	0	0	0	0	0	0	0	0	0	0	0	0	0	0	0	0	0	0	0	0	0	0	0	0	0	0	0	0	0	0
Phreatobacter	0	0	0	0	0	0	0	0	0	0	0	0	0	0	0	0	0	0	7.95702e-37	0	0	0	0	0	0	0	0	0	0	0	0	0	0	0	0	0	0	0	0	0	0	0	0	0	0	0	0	0	0
Pigmentiphaga	0	0	0	0	0	0	0	0	0	0	0	0	0	0	0	0	0	0	0	0	0	0	0	0	0	0	0	0	0	0	0	0	0	0	0	0	0	0	0	0	0	0.239424	0	0	0	0	0	0	0
Ralstonia	0	0	0	0	0	0	0	0	0	0	0	0	0	0	0	0	0	0	0	0	0	0	0	0	0	0	0	0	0	0	0	0	0	0	0	0	0	0	0	0	0	0	0	0	0	0	0	0	0
Shinella	0	0	0	0	0	0	0	0	0	0	0	0	0	0	0	0	0	0	0	0	0	0	0	0	0	0	0	0	0	0	0	0	0	0	0	0	0	0	0	0	0	0	0	0	0	0	0	0	0
Sphaerobacter	0	0	0	0	0	0	0	0	0	0	0	0	5.05067e-36	0	0	0	0	0	0	0	0	0	-0.0458743	0	0	0	0	0	0	0	0	0	0	0	0	0	0	0	0	0	0	0	0	0	0	0	0	0	0
BRC1_genera_incertae_sedis	0	0	0	0	0	0	0	0	0	0	0	0	0	0	0	0	0	0.362317	0	0	0	0	0	0	0	0	0	0	0	0	0	0	0	0	0	0	0	0	0	0	0	0	0	0	0	0	0	0	0
Candidatus.Koribacter	0	0	0	0	0	0	0	0	0	0	0	0	0	0	0	0	0	0	0	0	0	0	0	0	0	0	0	0	0	0	0	0	0	0	0	0	0	0	0	0	0	0	0	0	0	0	0	0	0
[truncated: 113 more columns]
